# Supplementary material for: MEX3A Modulates PPARγ Pathway Activity and Colorectal Cancer Growth
Source: Cell Mol Gastroenterol Hepatol. 2026 Mar 23;20(7):101771. doi: 10.1016/j.jcmgh.2026.101771 (PMC13196031; doi:10.1016/j.jcmgh.2026.101771)
Supplement: Supplementary Table 1 [file mmc1.xlsx]

## Sheet: HyperTRIBE data
Supplementary Table 1 - List of MEX3A HyperTRIBE edited RNA sites in the SW480 colorectal cancer cell line.
Entrez ID	Start coordinates	Strand	Annotation	Reference	Alternative	MEX3A-ADARcd frequency	FDR adjusted P value	MEX3A-ADARcd R1_ref_count	MEX3A-ADARcd R1_alt_count	MEX3A-ADARcd R2_ref_count	MEX3A-ADARcd R2_alt_count	NIC R1_ref_count	NIC R1_alt_count	NIC R2_ref_count	NIC R2_alt_count	MEX3ADKH-ADARcd R1_ref_count	MEX3ADKH-ADARcd R1_alt_count	MEX3ADKH-ADARcd R2_ref_count	MEX3ADKH-ADARcd R2_alt_count	MEX3A-ADARcd fpkm	NIC fpkm	MEX3ADKH-ADARcd fpkm
647979	36049109	-	CDS	T	C	0.286976	0.000297531	1068	436	988	392	1383	0	1347	0	1187	0	1447	0	215.774	221.274	203.273
26135	67412982	-	3`UTR	T	C	0.524685	0.000316718	325	361	268	294	602	0	691	0	815	0	822	0	40.858	45.5733	42.6456
51144	43856149	+	3`UTR	A	G	0.609769	0.000335833	166	256	132	209	485	0	445	0	624	0	542	0	20.0583	25.9192	24.032
26135	67413090	-	3`UTR	T	C	0.360593	0.000335833	397	229	390	215	589	0	609	0	533	0	696	0	40.858	45.5733	42.6456
5928	32680444	+	3`UTR	A	G	0.556668	0.000339352	191	239	150	189	351	0	403	0	489	0	567	0	22.862	22.412	23.7664
79718	177021407	-	3`UTR	T	C	0.475711	0.000345667	223	200	195	179	468	0	490	0	454	0	523	0	40.5909	48.8812	43.4392
114908	102396899	-	3`UTR	T	C	0.445461	0.000348134	303	230	253	215	568	0	630	0	752	0	770	0	64.5545	76.3622	78.1244
8763	109367573	-	3`UTR	T	C	0.404279	0.000348134	227	154	246	167	531	0	490	0	568	0	669	0	29.2391	31.9984	34.0039
3655	172506113	+	3`UTR	A	G	0.368806	0.000348134	331	189	276	165	507	0	485	0	598	0	635	0	73.3044	81.4962	85.9425
5885	116846328	-	3`UTR	T	C	0.342635	0.000348134	338	176	299	156	406	0	460	0	487	0	588	0	40.8712	41.1252	44.6985
55233	74155834	-	3`UTR	T	C	0.338782	0.000348134	323	165	288	148	514	0	555	0	626	0	734	0	48.6838	58.9762	61.6224
10413	102232100	+	3`UTR	A	G	0.336944	0.000348134	336	172	337	170	595	0	629	0	649	0	697	0	59.2044	73.6834	69.7945
5861	65088136	-	3`UTR	T	C	0.33437	0.000348134	351	176	308	155	443	0	460	0	646	0	654	0	28.428	27.095	33.2047
900	163444152	+	3`UTR	A	G	0.292918	0.000348134	403	169	391	160	581	0	539	0	587	0	752	0	68.3867	71.1126	70.1232
6526	34098226	+	3`UTR	A	G	0.251729	0.000350402	1155	414	1206	380	2051	0	2420	0	2228	0	2440	0	168.945	259.397	228.855
5756	43795268	-	3`UTR	T	C	0.499296	0.000352035	210	198	183	193	460	0	516	0	609	0	679	0	39.9546	51.9517	54.6628
6726	225789845	+	3`UTR	A	G	0.319366	0.000352035	413	202	349	157	641	0	596	0	817	0	710	0	60.1607	69.7358	72.8066
23603	108646685	-	3`UTR	T	C	0.301029	0.000352035	437	186	358	156	503	0	560	0	675	0	737	0	50.0638	47.7539	50.9728
10972	75131941	-	3`UTR	T	C	0.575932	0.00035349	256	322	186	273	499	0	494	0	740	0	655	0	81.4458	84.316	96.1818
5049	117169173	+	3`UTR	A	G	0.258747	0.00035349	461	161	407	142	553	0	574	0	625	0	668	0	43.4959	45.045	45.4621
22822	76025749	-	3`UTR	T	C	0.365702	0.000353551	304	178	266	151	346	0	367	0	314	0	355	0	52.1946	41.5147	35.0364
124540	57681957	+	3`UTR	A	G	0.445455	0.00035368	196	162	196	153	358	0	393	0	432	0	504	0	26.4797	29.654	28.5993
7411	155239546	+	3`UTR	A	G	0.690831	0.000355093	103	216	91	217	392	0	356	0	441	0	536	0	35.5101	40.6216	45.48
10678	62224274	+	3`UTR	A	G	0.553856	0.000356234	149	184	125	156	285	0	273	0	371	0	282	0	45.2044	41.2054	44.094
79718	177021319	-	3`UTR	T	C	0.468586	0.000356234	214	199	189	158	431	0	399	0	436	0	479	0	40.5909	48.8812	43.4392
2117	157122135	-	3`UTR	T	C	0.460146	0.000356234	227	205	235	189	322	0	361	0	501	0	475	0	78.8106	75.0465	70.8655
124540	57680589	+	3`UTR	A	G	0.376291	0.000356234	388	220	329	211	615	0	581	0	671	0	722	0	26.4797	29.654	28.5993
84061	77826986	-	3`UTR	T	C	0.838198	0.000360205	23	158	34	139	292	0	271	0	332	0	354	0	23.8055	31.5708	32.1401
283349	64697419	+	3`UTR	A	G	0.832365	0.000360205	25	129	23	110	111	0	108	0	139	0	164	0	19.4877	19.2571	17.3525
4071	149369618	-	3`UTR	T	C	0.800162	0.000360205	20	100	24	79	82	0	85	0	87	0	105	0	10.6439	9.10013	9.00384
9451	88557261	-	3`UTR	T	C	0.771212	0.000360205	21	84	17	49	52	0	60	0	84	0	92	0	9.01807	7.97683	8.21266
80124	66633698	-	3`UTR	T	C	0.748861	0.000360205	20	51	15	53	93	0	73	0	90	0	80	0	8.16504	8.73633	8.67436
283489	114327136	+	3`UTR	A	G	0.748806	0.000360205	27	88	19	52	68	0	86	0	125	0	124	0	13.7308	12.7673	14.402
6738	193087263	+	3`UTR	A	G	0.747736	0.000360205	19	50	11	37	77	0	56	0	88	0	45	0	10.3297	12.9375	12.0852
84955	109242815	-	3`UTR	T	C	0.745902	0.000360205	16	45	15	46	53	0	79	0	121	0	116	0	7.28413	9.30038	11.0317
64645	100083100	+	3`UTR	A	G	0.743095	0.000360205	41	106	35	114	133	0	131	0	123	0	146	0	5.20459	5.01538	5.34581
57587	185160311	-	3`UTR	T	C	0.735855	0.000360205	30	100	36	85	184	0	155	0	196	0	177	0	12.7454	19.1	16.6537
3673	53091017	+	3`UTR	A	G	0.734949	0.000360205	25	73	22	58	113	0	87	0	152	0	117	0	11.0661	14.0991	13.0703
57082	40663940	+	3`UTR	A	G	0.729174	0.000360205	22	63	28	71	93	0	87	0	91	0	79	0	12.1088	14.8484	14.0369
3685	186680620	+	3`UTR	A	G	0.727884	0.000360205	29	76	26	71	145	0	122	0	156	0	173	0	17.2787	21.5459	22.0388
1829	31548670	+	3`UTR	A	G	0.727564	0.000360205	23	55	17	51	90	0	92	0	120	0	95	0	11.5506	13.9142	13.9884
11127	132693263	-	3`UTR	T	C	0.726912	0.000360205	15	42	15	38	52	0	40	0	68	0	46	0	7.67582	7.50488	6.89703
64795	86774092	+	3`UTR	A	G	0.725397	0.000360205	32	94	31	74	176	0	153	0	162	0	164	0	18.6538	26.2386	24.0851
51439	17611234	+	3`UTR	A	G	0.713288	0.000360205	22	54	23	58	80	0	63	0	39	0	76	0	11.8601	11.7581	11.238
54989	34979387	-	3`UTR	T	C	0.708372	0.000360205	25	58	22	56	122	0	123	0	123	0	122	0	21.8516	23.6061	22.7415
2004	96267660	+	3`UTR	A	G	0.706092	0.000360205	54	127	55	135	188	0	219	0	291	0	171	0	35.4715	38.6254	38.5394
9107	25248188	-	3`UTR	T	C	0.70197	0.000360205	24	60	18	40	92	0	61	0	91	0	103	0	10.7745	11.3007	11.5954
26994	51271854	+	3`UTR	A	G	0.698577	0.000360205	47	126	51	103	171	0	139	0	196	0	197	0	20.2053	19.4863	19.9224
201895	39550697	-	3`UTR	T	C	0.698122	0.000360205	21	46	18	44	73	0	59	0	98	0	61	0	7.65556	7.89411	7.38006
56900	109095044	+	3`UTR	A	G	0.696201	0.000360205	20	47	17	38	38	0	38	0	39	0	48	0	6.69455	5.25279	5.79309
84928	130165222	-	3`UTR	T	C	0.690225	0.000360205	25	65	27	52	109	0	94	0	90	0	101	0	8.505	10.2944	10.7819
55970	67703264	-	3`UTR	T	C	0.690083	0.000360205	36	85	39	82	164	0	190	0	174	0	203	0	18.0133	23.5219	24.3636
7019	58396033	+	3`UTR	A	G	0.689394	0.000360205	23	46	19	47	102	0	80	0	90	0	113	0	15.0097	21.608	21.5519
54149	17790924	-	3`UTR	T	C	0.685886	0.000360205	31	59	21	53	58	0	44	0	90	0	56	0	10.6097	7.03824	8.92306
57646	113798149	-	3`UTR	T	C	0.682781	0.000360205	34	64	23	57	100	0	83	0	104	0	117	0	15.1706	15.8417	15.3171
5082	122818466	-	3`UTR	T	C	0.68202	0.000360205	24	46	17	41	50	0	40	0	69	0	62	0	11.52	10.1624	11.1334
9134	94880633	-	3`UTR	T	C	0.681034	0.000360205	18	40	19	39	47	0	60	0	56	0	67	0	2.78585	3.20758	3.49569
7048	30692107	+	3`UTR	A	G	0.680392	0.000360205	35	70	26	59	121	0	132	0	126	0	171	0	8.5505	10.5984	10.674
5530	101025567	-	3`UTR	T	C	0.679688	0.000360205	42	86	40	88	154	0	150	0	176	0	165	0	12.949	17.1525	15.4492
2802	132772245	-	3`UTR	T	C	0.674094	0.000360205	23	48	20	41	69	0	58	0	50	0	61	0	15.1925	16.0477	15.1336
84061	77826999	-	3`UTR	T	C	0.672558	0.000360205	61	124	53	110	282	0	269	0	383	0	361	0	23.8055	31.5708	32.1401
6782	14373238	-	3`UTR	T	C	0.671774	0.000360205	44	104	51	91	156	0	116	0	219	0	197	0	18.2485	19.3409	22.5432
57646	113798189	-	3`UTR	T	C	0.66967	0.000360205	31	60	24	51	93	0	76	0	110	0	120	0	15.1706	15.8417	15.3171
55088	114122401	-	3`UTR	T	C	0.669046	0.000360205	47	104	54	100	127	0	108	0	142	0	133	0	16.111	11.0778	9.87465
161742	38353770	+	3`UTR	A	G	0.666296	0.000360205	30	63	30	57	88	0	103	0	110	0	105	0	8.26628	10.379	9.37514
56947	227357332	+	3`UTR	A	G	0.666081	0.000360205	33	67	25	49	57	0	66	0	99	0	89	0	6.27947	5.9742	6.3221
665	26411939	+	3`UTR	A	G	0.658712	0.000360205	59	106	52	108	182	0	213	0	251	0	281	0	31.4316	38.124	39.6233
51567	24650543	-	3`UTR	T	C	0.658593	0.000360205	22	51	37	60	111	0	108	0	143	0	127	0	10.9262	12.3965	13.1484
79145	56218142	+	3`UTR	A	G	0.658561	0.000360205	30	65	29	50	60	0	57	0	115	0	107	0	5.86517	5.34803	6.12992
9475	11181285	-	3`UTR	T	C	0.658151	0.000360205	48	89	45	90	156	0	146	0	226	0	191	0	40.6591	50.221	50.2992
26258	45608728	+	3`UTR	A	G	0.657331	0.000360205	34	77	47	77	125	0	98	0	186	0	159	0	9.18747	7.9729	9.78083
114882	76352784	-	3`UTR	T	C	0.653511	0.000360205	57	115	64	113	210	0	181	0	209	0	212	0	22.06	26.3218	23.3083
7474	55466360	-	3`UTR	T	C	0.653105	0.000360205	51	93	54	105	128	0	120	0	131	0	147	0	25.0421	20.1947	20.6667
51714	150627977	+	3`UTR	A	G	0.651672	0.000360205	67	144	69	113	236	0	239	0	233	0	271	0	16.5797	21.0095	22.8728
54726	145137055	-	3`UTR	T	C	0.651217	0.000360205	34	72	26	43	107	0	95	0	127	0	103	0	12.3676	15.6401	15.494
546	77508267	-	3`UTR	T	C	0.650052	0.000360205	62	103	47	98	156	0	163	0	158	0	163	0	16.2271	16.6719	14.2286
23592	65247748	+	3`UTR	A	G	0.648018	0.000360205	19	35	25	46	48	0	69	0	70	0	69	0	12.011	12.5982	12.136
143686	95170616	-	3`UTR	T	C	0.646667	0.000360205	28	47	25	50	78	0	76	0	97	0	66	0	16.9436	16.3941	14.6562
54989	34980373	-	3`UTR	T	C	0.646466	0.000360205	49	87	43	81	183	0	175	0	214	0	184	0	21.8516	23.6061	22.7415
116064	120325986	-	3`UTR	T	C	0.646154	0.000360205	68	153	74	111	218	0	212	0	261	0	289	0	20.2369	28.1263	27.1179
2673	69324708	-	3`UTR	T	C	0.645999	0.000360205	36	79	47	72	122	0	103	0	138	0	142	0	17.4171	16.4696	17.8493
157769	123813102	+	3`UTR	A	G	0.645659	0.000360205	35	72	29	47	93	0	106	0	140	0	134	0	13.4777	15.4449	15.6452
10196	20509086	+	3`UTR	A	G	0.644862	0.000360205	37	68	34	61	88	0	117	0	145	0	158	0	9.92885	13.4447	14.7677
51714	150627801	+	3`UTR	A	G	0.644748	0.000360205	114	257	125	185	367	0	411	0	451	0	633	0	16.5797	21.0095	22.8728
64083	32124819	-	3`UTR	T	C	0.643972	0.000360205	23	42	24	43	53	0	40	0	89	0	57	0	34.7082	35.7291	39.2778
6683	32155413	+	3`UTR	A	G	0.640476	0.000360205	27	43	19	38	73	0	78	0	90	0	84	0	6.93055	7.27142	6.99977
7095	169994768	+	3`UTR	A	G	0.640384	0.000360205	34	55	29	57	73	0	72	0	108	0	92	0	16.929	15.779	16.9317
23333	34930953	-	3`UTR	T	C	0.639423	0.000360205	51	85	45	85	172	0	166	0	220	0	225	0	17.6925	21.4075	21.727
55699	220147942	+	3`UTR	A	G	0.639137	0.000360205	48	85	35	62	175	0	172	0	220	0	203	0	32.0507	41.754	44.8563
665	26412582	+	3`UTR	A	G	0.637801	0.000360205	87	162	96	160	248	0	354	0	362	0	411	0	31.4316	38.124	39.6233
55425	45029321	+	3`UTR	A	G	0.637147	0.000360205	28	49	21	37	65	0	64	0	105	0	82	0	6.11324	7.20563	7.16173
9867	109337106	-	3`UTR	T	C	0.635714	0.000360205	30	54	26	44	84	0	79	0	111	0	94	0	22.2573	21.7312	22.7778
11215	42321605	+	3`UTR	A	G	0.634455	0.000360205	33	62	33	53	81	0	109	0	109	0	96	0	18.8217	20.8581	19.3717
51030	18806219	+	3`UTR	A	G	0.630297	0.000360205	43	75	42	70	186	0	179	0	182	0	249	0	6.92926	9.72069	9.76874
2004	96267684	+	3`UTR	A	G	0.630191	0.000360205	81	120	68	134	182	0	213	0	261	0	163	0	35.4715	38.6254	38.5394
51496	44525191	+	3`UTR	A	G	0.628407	0.000360205	30	55	32	50	92	0	79	0	141	0	150	0	7.97777	8.70745	8.01844
4664	190691351	+	3`UTR	A	G	0.627716	0.000360205	54	88	51	89	195	0	185	0	242	0	194	0	21.8847	27.611	25.058
3658	78499909	+	3`UTR	A	G	0.625825	0.000360205	40	63	27	48	74	0	93	0	84	0	96	0	10.7065	10.4553	10.4029
51030	18806092	+	3`UTR	A	G	0.623852	0.000360205	80	121	62	113	226	0	214	0	256	0	298	0	6.92926	9.72069	9.76874
57551	29548898	+	3`UTR	A	G	0.62384	0.000360205	61	103	62	101	175	0	146	0	204	0	196	0	17.9509	18.371	17.8175
7799	13787256	+	3`UTR	A	G	0.623267	0.000360205	24	42	23	36	60	0	59	0	85	0	75	0	7.90595	7.09624	6.42055
55681	100339638	+	3`UTR	A	G	0.622875	0.000360205	42	79	57	83	140	0	128	0	174	0	148	0	15.3327	16.9819	16.0873
83737	34509964	+	3`UTR	A	G	0.622872	0.000360205	61	91	54	99	150	0	142	0	220	0	190	0	18.7595	20.4891	21.0957
11228	26071961	+	3`UTR	A	G	0.621665	0.000360205	44	63	38	72	96	0	111	0	147	0	129	0	10.846	12.5465	12.5768
11103	75499211	-	3`UTR	T	C	0.621591	0.000360205	18	30	21	34	75	0	68	0	90	0	100	0	3.70549	4.29366	4.53382
54439	146287984	+	3`UTR	A	G	0.620239	0.000360205	41	66	35	58	102	0	104	0	118	0	129	0	25.0596	23.6624	22.7883
2332	147949706	+	3`UTR	A	G	0.619497	0.000360205	64	128	68	91	235	0	209	0	209	0	260	0	14.8723	18.6649	16.9661
55197	35992278	-	3`UTR	T	C	0.618681	0.000360205	33	58	24	36	65	0	72	0	75	0	50	0	6.08979	6.54114	5.9119
51388	69342132	+	3`UTR	A	G	0.61865	0.000360205	57	98	47	72	159	0	136	0	189	0	141	0	9.20108	10.0547	11.8429
124540	57681276	+	3`UTR	A	G	0.618612	0.000360205	105	197	132	186	362	0	349	0	380	0	404	0	26.4797	29.654	28.5993
4976	193696181	+	3`UTR	A	G	0.618548	0.000360205	46	69	45	79	100	0	93	0	124	0	140	0	21.27	23.0713	23.6737
23369	20251505	-	3`UTR	T	C	0.617926	0.000360205	109	194	110	162	250	0	286	0	335	0	354	0	40.5143	51.0473	46.7029
10413	102231668	+	3`UTR	A	G	0.615792	0.000360205	162	302	174	241	549	0	507	0	522	0	646	0	59.2044	73.6834	69.7945
114884	31661835	-	3`UTR	T	C	0.615367	0.000360205	39	73	48	66	119	0	101	0	122	0	151	0	6.76	6.38607	5.9809
6738	193087270	+	3`UTR	A	G	0.614938	0.000360205	29	43	18	31	77	0	60	0	90	0	45	0	10.3297	12.9375	12.0852
5781	112509655	+	3`UTR	A	G	0.609626	0.000360205	57	108	74	96	211	0	222	0	277	0	212	0	38.7802	54.606	50.917
56987	107810952	+	3`UTR	A	G	0.608993	0.000360205	25	37	25	41	88	0	58	0	83	0	100	0	12.3871	14.5117	12.9289
57587	185160639	-	3`UTR	T	C	0.608199	0.000360205	39	65	38	55	123	0	106	0	93	0	156	0	12.7454	19.1	16.6537
51759	129827617	-	3`UTR	T	C	0.607773	0.000360205	80	133	83	120	194	0	199	0	226	0	245	0	10.1843	8.19681	8.56842
2033	41179224	+	3`UTR	A	G	0.607627	0.000360205	44	80	46	61	87	0	78	0	86	0	101	0	25.5597	25.4127	22.7813
253943	63211219	+	3`UTR	A	G	0.606884	0.000360205	51	87	65	91	121	0	117	0	137	0	129	0	24.1937	23.0544	23.8079
121536	19519798	+	3`UTR	A	G	0.606441	0.000360205	53	94	61	82	142	0	150	0	165	0	157	0	10.8127	11.4006	10.8528
55773	100323891	+	3`UTR	A	G	0.606275	0.000360205	25	38	25	39	65	0	36	0	80	0	64	0	7.67887	7.10558	6.67487
55635	68475680	-	3`UTR	T	C	0.605655	0.000360205	33	46	23	39	91	0	96	0	128	0	119	0	11.3542	17.4785	18.2722
10270	15354216	-	3`UTR	T	C	0.604899	0.000360205	44	75	37	51	74	0	103	0	110	0	109	0	15.21	14.3384	14.8321
30001	52641777	-	3`UTR	T	C	0.604373	0.000360205	40	71	53	70	199	0	173	0	236	0	198	0	15.5576	23.0097	23.1819
3416	92454041	-	3`UTR	T	C	0.604341	0.000360205	31	50	38	55	111	0	87	0	110	0	112	0	15.7849	16.8632	16.5594
221035	63623363	+	3`UTR	A	G	0.600794	0.000360205	51	84	53	73	181	0	147	0	229	0	223	0	17.5542	23.9247	23.2329
84133	29057290	+	3`UTR	A	G	0.599765	0.000360205	71	115	67	93	147	0	157	0	193	0	130	0	36.4573	38.2129	36.9415
8935	26669069	-	3`UTR	T	C	0.598943	0.000360205	55	79	47	73	179	0	175	0	199	0	218	0	13.8181	19.9146	21.0204
7257	231566468	+	3`UTR	A	G	0.598701	0.000360205	31	46	26	39	95	0	67	0	97	0	97	0	3.74233	4.53832	4.848
55844	131940115	+	3`UTR	A	G	0.598611	0.000360205	70	105	58	86	124	0	124	0	109	0	162	0	6.53499	6.37744	5.89681
79901	171557081	+	3`UTR	A	G	0.59827	0.000360205	110	195	120	151	400	0	359	0	402	0	427	0	36.0437	51.137	52.3713
860	45550646	+	3`UTR	A	G	0.59776	0.000360205	55	89	60	82	133	0	138	0	181	0	136	0	34.6948	36.6795	32.0364
27248	53817996	+	3`UTR	A	G	0.597685	0.000360205	63	105	58	77	143	0	151	0	196	0	211	0	19.0453	19.0398	21.7151
54149	17789894	-	3`UTR	T	C	0.59747	0.000360205	45	61	43	70	59	0	72	0	89	0	111	0	10.6097	7.03824	8.92306
9698	30932683	-	3`UTR	T	C	0.597422	0.000360205	60	84	54	85	134	0	113	0	173	0	158	0	32.7088	31.9914	29.9757
23230	77416805	+	3`UTR	A	G	0.596774	0.000360205	25	37	25	37	101	0	79	0	148	0	102	0	10.6856	13.3694	11.6994
382	49895803	+	3`UTR	A	G	0.596272	0.000360205	93	139	74	108	180	0	200	0	303	0	268	0	37.5752	35.518	41.2866
27327	24825257	+	3`UTR	A	G	0.596249	0.000360205	33	49	32	47	66	0	60	0	76	0	66	0	11.0594	10.0989	9.26105
64795	86773971	+	3`UTR	A	G	0.595928	0.000360205	50	83	51	67	213	0	179	0	182	0	202	0	18.6538	26.2386	24.0851
146057	42744822	-	3`UTR	T	C	0.595082	0.000360205	32	48	25	36	57	0	63	0	70	0	62	0	7.32035	6.80911	6.09511
64398	67333945	+	3`UTR	A	G	0.594843	0.000360205	54	89	45	59	126	0	129	0	207	0	231	0	15.0444	15.6836	20.5382
10899	153974461	-	3`UTR	T	C	0.594444	0.000360205	25	38	29	41	58	0	53	0	63	0	66	0	1.31921	1.09451	1.01798
4012	97034040	+	3`UTR	A	G	0.594298	0.000360205	30	46	20	28	90	0	50	0	74	0	70	0	15.7237	18.8803	17.0863
9522	78476792	+	3`UTR	A	G	0.594189	0.000360205	48	67	41	63	112	0	105	0	109	0	129	0	9.59669	9.98667	9.77891
127933	162528893	+	3`UTR	A	G	0.593955	0.000360205	55	86	46	63	212	0	195	0	207	0	239	0	19.0926	30.6238	27.8434
114882	76353709	-	3`UTR	T	C	0.593346	0.000360205	63	99	73	99	149	0	160	0	202	0	183	0	22.06	26.3218	23.3083
2752	182382924	-	3`UTR	T	C	0.592614	0.000360205	59	95	60	79	120	0	157	0	145	0	159	0	19.3537	21.6734	20.9372
7074	31119013	-	3`UTR	T	C	0.592056	0.000360205	34	49	26	38	61	0	49	0	99	0	97	0	14.405	13.2362	16.1711
79646	168548946	-	3`UTR	T	C	0.591154	0.000360205	56	79	56	83	130	0	129	0	184	0	150	0	30.0457	30.0031	27.3413
51199	50720775	-	3`UTR	T	C	0.590728	0.000360205	28	40	24	35	98	0	102	0	106	0	109	0	13.243	15.1411	14.8361
116064	120325394	-	3`UTR	T	C	0.590246	0.000360205	50	67	60	93	168	0	158	0	203	0	203	0	20.2369	28.1263	27.1179
27248	53818246	+	3`UTR	A	G	0.590113	0.000360205	43	60	35	52	102	0	101	0	138	0	151	0	19.0453	19.0398	21.7151
113251	50478156	+	3`UTR	A	G	0.590073	0.000360205	37	58	34	45	90	0	98	0	135	0	79	0	23.0471	25.5223	24.9181
114882	76355195	-	3`UTR	T	C	0.589286	0.000360205	73	95	65	103	194	0	213	0	207	0	211	0	22.06	26.3218	23.3083
10492	85612345	-	3`UTR	T	C	0.588952	0.000360205	193	312	216	275	550	0	508	0	657	0	575	0	45.034	49.318	47.9905
163590	179864361	-	3`UTR	T	C	0.588848	0.000360205	88	137	94	124	209	0	193	0	230	0	268	0	15.6699	19.4762	19.8929
9522	78477309	+	3`UTR	A	G	0.588669	0.000360205	49	69	44	64	130	0	124	0	196	0	175	0	9.59669	9.98667	9.77891
8678	42810657	-	3`UTR	T	C	0.58839	0.000360205	64	108	60	73	115	0	118	0	193	0	167	0	6.46722	5.59511	7.02848
55699	220147968	+	3`UTR	A	G	0.588075	0.000360205	36	53	26	36	110	0	101	0	128	0	112	0	32.0507	41.754	44.8563
9991	112220115	-	3`UTR	T	C	0.587932	0.000360205	97	118	69	116	218	0	238	0	298	0	367	0	27.7232	30.1031	32.8215
6498	170394623	+	3`UTR	A	G	0.586535	0.000360205	53	65	34	56	93	0	68	0	78	0	84	0	29.8542	25.6159	24.5103
120103	93154133	-	CDS	T	C	0.586375	0.000360205	39	54	31	45	84	0	79	0	98	0	98	0	4.38918	3.8487	4.14254
4338	53098360	-	3`UTR	T	C	0.585556	0.000360205	49	77	44	56	94	0	121	0	122	0	182	0	3.29729	3.48517	3.98309
283464	42083956	-	3`UTR	T	C	0.585426	0.000360205	28	43	30	39	86	0	79	0	90	0	88	0	7.10153	7.89717	7.58562
5366	59903844	+	3`UTR	A	G	0.583333	0.000360205	28	42	26	34	67	0	44	0	95	0	72	0	16.4501	13.6376	14.3669
84923	73208816	-	3`UTR	T	C	0.582347	0.000360205	42	68	39	47	88	0	62	0	97	0	110	0	6.78865	6.24339	6.66274
55681	100339808	+	3`UTR	A	G	0.582182	0.000360205	78	92	52	86	144	0	147	0	194	0	174	0	15.3327	16.9819	16.0873
23476	15235750	-	3`UTR	T	C	0.581831	0.000360205	33	44	42	61	61	0	60	0	50	0	69	0	22.4865	21.7983	18.5306
253943	63211846	+	3`UTR	A	G	0.581721	0.000360205	60	77	57	86	129	0	112	0	182	0	146	0	24.1937	23.0544	23.8079
80853	140090732	-	3`UTR	T	C	0.580825	0.000360205	44	58	35	51	108	0	99	0	115	0	92	0	15.741	17.1264	15.7178
2683	33112661	-	3`UTR	T	C	0.580503	0.000360205	31	47	34	43	100	0	97	0	174	0	155	0	10.099	13.2411	13.5888
10484	39032918	-	3`UTR	T	C	0.578081	0.000360205	32	47	43	55	116	0	114	0	189	0	166	0	7.40941	9.59495	11.5197
143686	95171797	-	3`UTR	T	C	0.577969	0.000360205	63	99	66	79	124	0	121	0	140	0	109	0	16.9436	16.3941	14.6562
9562	87552605	+	3`UTR	A	G	0.577406	0.000360205	34	54	39	46	89	0	85	0	121	0	88	0	9.44012	8.986	10.2081
310	73375748	-	3`UTR	T	C	0.577315	0.000360205	59	76	49	71	131	0	137	0	178	0	169	0	29.7131	31.002	36.1456
375035	168251905	+	3`UTR	A	G	0.575943	0.000360205	40	50	44	65	97	0	98	0	102	0	94	0	13.7752	13.187	12.2975
23607	47626624	+	3`UTR	A	G	0.575734	0.000360205	40	64	45	52	137	0	133	0	167	0	199	0	14.0175	16.5788	16.3628
55591	95301022	+	3`UTR	A	G	0.574437	0.000360205	47	73	51	60	71	0	62	0	140	0	83	0	8.46103	8.01935	8.9768
23705	115173915	-	3`UTR	T	C	0.574413	0.000360205	38	50	39	54	109	0	151	0	82	0	86	0	7.8835	10.6785	7.55248
8976	123682320	-	3`UTR	T	C	0.574141	0.000360205	68	78	44	70	109	0	132	0	162	0	152	0	20.6662	23.6495	21.059
5629	214040248	+	3`UTR	A	G	0.574004	0.000360205	70	103	68	84	107	0	89	0	120	0	91	0	22.1505	16.4228	11.2576
54704	93925258	+	3`UTR	A	G	0.573043	0.000360205	121	167	131	171	229	0	197	0	311	0	350	0	43.1989	33.4003	41.1732
56889	96518908	-	3`UTR	T	C	0.572246	0.000360205	37	55	34	41	77	0	80	0	90	0	65	0	36.1008	41.6816	41.0454
55425	45029340	+	3`UTR	A	G	0.572109	0.000360205	33	41	25	36	73	0	70	0	107	0	83	0	6.11324	7.20563	7.16173
5978	56932942	+	3`UTR	A	G	0.572047	0.000360205	58	88	61	72	139	0	118	0	117	0	141	0	24.6081	23.6587	21.6176
84061	77827043	-	3`UTR	T	C	0.570338	0.000360205	81	121	77	91	259	0	267	0	350	0	344	0	23.8055	31.5708	32.1401
2004	96269597	+	3`UTR	A	G	0.570147	0.000360205	109	151	111	141	262	0	292	0	404	0	329	0	35.4715	38.6254	38.5394
8763	109368266	-	3`UTR	T	C	0.57009	0.000360205	175	264	202	236	478	0	447	0	681	0	584	0	29.2391	31.9984	34.0039
23509	32237949	+	3`UTR	A	G	0.568795	0.000360205	59	76	57	77	144	0	129	0	195	0	153	0	17.6301	20.5622	23.6263
56919	5441070	-	3`UTR	T	C	0.568737	0.000360205	51	64	44	61	106	0	110	0	76	0	128	0	25.0784	25.7703	24.7022
23369	20251514	-	3`UTR	T	C	0.568678	0.000360205	121	177	121	144	244	0	279	0	310	0	340	0	40.5143	51.0473	46.7029
114882	76354521	-	3`UTR	T	C	0.5673	0.000360205	63	95	70	80	150	0	180	0	218	0	231	0	22.06	26.3218	23.3083
23446	105390277	+	3`UTR	A	G	0.567063	0.000360205	59	81	68	85	256	0	210	0	269	0	211	0	13.1065	18.1416	17.1291
54431	182777929	+	3`UTR	A	G	0.566964	0.000360205	33	44	42	54	126	0	95	0	160	0	158	0	5.15608	5.64074	6.49062
4012	97033706	+	3`UTR	A	G	0.566778	0.000360205	43	63	47	55	107	0	131	0	154	0	123	0	15.7237	18.8803	17.0863
55729	14500243	+	3`UTR	A	G	0.565974	0.000360205	59	82	58	71	148	0	126	0	166	0	163	0	15.4086	16.1713	14.4862
1962	185191100	-	3`UTR	T	C	0.565909	0.000360205	45	55	23	32	38	0	32	0	74	0	68	0	6.86744	5.78819	7.14649
1021	92608626	-	3`UTR	T	C	0.565742	0.000360205	35	51	54	63	84	0	82	0	103	0	113	0	16.2222	17.8235	14.5714
2033	41179415	+	3`UTR	A	G	0.564579	0.000360205	38	50	36	46	95	0	95	0	112	0	70	0	25.5597	25.4127	22.7813
55435	112268561	+	3`UTR	A	G	0.563725	0.000360205	30	38	22	29	51	0	62	0	74	0	83	0	4.44583	5.03456	5.3226
5522	6321513	-	3`UTR	T	C	0.563294	0.000360205	31	39	31	41	44	0	29	0	72	0	45	0	6.2593	4.48271	4.60918
4012	97033542	+	3`UTR	A	G	0.562938	0.000360205	27	41	52	57	140	0	123	0	166	0	146	0	15.7237	18.8803	17.0863
3572	55939152	-	3`UTR	T	C	0.562613	0.000360205	69	102	82	92	227	0	199	0	294	0	271	0	18.2111	23.1705	23.1004
4154	152464004	+	3`UTR	A	G	0.562114	0.000360205	59	89	73	80	176	0	183	0	205	0	210	0	17.4443	23.2549	21.8762
4928	3675250	-	3`UTR	T	C	0.562055	0.000360205	82	124	97	106	219	0	161	0	214	0	282	0	35.6426	41.3678	40.4866
54149	17790928	-	3`UTR	T	C	0.561245	0.000360205	43	54	33	43	57	0	44	0	89	0	57	0	10.6097	7.03824	8.92306
9188	68984906	+	3`UTR	A	G	0.560494	0.000360205	51	67	42	52	103	0	79	0	121	0	96	0	41.3965	45.5729	46.1578
23171	32168070	+	3`UTR	A	G	0.560304	0.000360205	48	61	36	46	77	0	87	0	99	0	116	0	11.9974	11.52	12.0937
51184	110452749	-	3`UTR	T	C	0.56	0.000360205	35	40	31	44	74	0	72	0	97	0	123	0	7.66032	8.52675	10.2536
860	45548481	+	3`UTR	A	G	0.559635	0.000360205	118	180	159	169	314	0	341	0	353	0	404	0	34.6948	36.6795	32.0364
11103	75499371	-	3`UTR	T	C	0.55842	0.000360205	27	32	40	54	73	0	74	0	70	0	99	0	3.70549	4.29366	4.53382
9412	27029054	+	3`UTR	A	G	0.55754	0.000360205	129	184	165	184	327	0	354	0	369	0	426	0	34.8427	31.8598	31.4872
56889	96519075	-	3`UTR	T	C	0.557537	0.000360205	43	58	45	53	93	0	90	0	95	0	77	0	36.1008	41.6816	41.0454
23471	70573611	-	3`UTR	T	C	0.556178	0.000360205	97	112	72	98	203	0	190	0	300	0	333	0	18.4376	21.4407	26.4362
55504	23675561	+	3`UTR	A	G	0.556039	0.000360205	56	70	51	64	83	0	90	0	101	0	99	0	16.6771	14.6066	12.6175
23151	46679537	+	3`UTR	A	G	0.554886	0.000360205	74	92	68	85	118	0	122	0	165	0	137	0	17.1071	14.3568	13.2946
84928	130165479	-	3`UTR	T	C	0.554369	0.000360205	36	41	25	34	81	0	80	0	140	0	86	0	8.505	10.2944	10.7819
8467	143554227	+	3`UTR	A	G	0.553861	0.000360205	87	105	83	106	182	0	179	0	219	0	218	0	19.955	20.8439	20.2448
116064	120331245	-	CDS	T	C	0.553605	0.000360205	75	95	84	102	266	0	230	0	323	0	247	0	20.2369	28.1263	27.1179
5993	151342258	-	CDS	T	C	0.553254	0.000360205	43	52	41	52	115	0	85	0	107	0	112	0	9.75802	11.1869	10.9594
253782	168772292	+	3`UTR	A	G	0.553039	0.000360205	93	109	75	98	230	0	199	0	254	0	248	0	16.6258	19.441	17.4222
57551	29551674	+	3`UTR	A	G	0.552333	0.000360205	110	132	67	85	194	0	172	0	272	0	249	0	17.9509	18.371	17.8175
58478	82460655	+	3`UTR	A	G	0.552218	0.000360205	38	48	49	59	101	0	143	0	160	0	187	0	15.1427	21.1028	23.9502
865	67099872	+	3`UTR	A	G	0.550976	0.000360205	165	200	128	159	362	0	411	0	413	0	455	0	28.2799	35.1589	33.4098
283349	64697353	+	3`UTR	A	G	0.550729	0.000360205	87	113	89	103	144	0	136	0	136	0	181	0	19.4877	19.2571	17.3525
659	202565283	+	3`UTR	A	G	0.549609	0.000360205	38	49	58	67	122	0	129	0	124	0	157	0	18.4797	23.3062	20.077
6498	170393329	+	3`UTR	A	G	0.548949	0.000360205	73	92	57	67	133	0	97	0	162	0	106	0	29.8542	25.6159	24.5103
162073	19117853	+	3`UTR	A	G	0.548872	0.000360205	47	56	33	41	144	0	87	0	107	0	103	0	14.7227	16.6532	15.0232
6500	134156902	-	3`UTR	T	C	0.548214	0.000360205	38	42	42	56	106	0	73	0	120	0	80	0	15.1966	14.3802	15.9575
113251	50479906	+	3`UTR	A	G	0.547863	0.000360205	41	49	35	43	111	0	94	0	103	0	102	0	23.0471	25.5223	24.9181
7543	24211436	+	3`UTR	A	G	0.547815	0.000360205	49	57	42	53	77	0	89	0	113	0	99	0	11.7513	11.906	11.55
81611	150220060	-	3`UTR	T	C	0.546933	0.000360205	81	85	69	96	148	0	138	0	216	0	232	0	20.7849	22.0853	25.8085
7046	99153475	+	3`UTR	A	G	0.546835	0.000360205	87	110	79	91	221	0	208	0	253	0	223	0	26.5472	29.259	27.7155
57561	91383156	-	5`UTR	T	C	0.546345	0.000360205	52	70	89	96	111	0	168	0	81	0	135	0	11.955	12.1281	6.65918
3308	133104719	+	3`UTR	A	G	0.545144	0.000360205	123	169	106	111	189	0	166	0	224	0	192	0	78.8003	75.3558	69.3813
9475	11180274	-	3`UTR	T	C	0.545	0.000360205	82	118	107	107	203	0	240	0	253	0	311	0	40.6591	50.221	50.2992
390916	32713580	+	3`UTR	A	G	0.544226	0.000360205	50	69	57	59	154	0	112	0	164	0	137	0	17.2859	21.4552	19.0376
92597	70983697	+	3`UTR	A	G	0.544156	0.000360205	30	36	32	38	82	0	61	0	73	0	75	0	6.4439	7.32713	7.54723
65109	119834329	-	3`UTR	T	C	0.544103	0.000360205	53	55	40	55	91	0	83	0	142	0	105	0	13.246	12.5227	12.785
5965	21469455	-	3`UTR	T	C	0.543479	0.000360205	83	111	82	87	240	0	238	0	309	0	352	0	15.4439	21.9316	22.8208
50862	10514604	-	3`UTR	T	C	0.5433	0.000360205	54	74	58	60	109	0	104	0	140	0	164	0	18.2562	15.7278	20.169
51068	161251144	+	3`UTR	A	G	0.542537	0.000360205	84	114	79	82	191	0	155	0	250	0	215	0	21.6105	22.9491	23.5528
23731	109020253	-	3`UTR	T	C	0.542335	0.000360205	87	111	89	98	180	0	201	0	234	0	270	0	24.2042	26.3093	28.4458
120	110135301	+	3`UTR	A	G	0.541706	0.000360205	67	73	53	68	158	0	158	0	189	0	141	0	13.9031	18.5218	18.5115
223	165662433	-	3`UTR	T	C	0.54111	0.000360205	63	73	75	90	133	0	175	0	191	0	221	0	18.4027	18.4871	20.3888
8440	105894163	+	3`UTR	A	G	0.541064	0.000360205	61	74	48	55	68	0	121	0	128	0	131	0	23.5575	21.0987	22.8217
1810	93361895	+	3`UTR	A	G	0.540761	0.000360205	51	64	57	63	160	0	150	0	188	0	175	0	10.2282	11.4542	11.58
57472	180577666	+	3`UTR	A	G	0.539723	0.000360205	66	77	56	66	114	0	118	0	126	0	143	0	31.5997	30.6445	29.0816
26060	57271413	+	3`UTR	A	G	0.539151	0.000360205	45	55	50	56	119	0	118	0	127	0	128	0	17.154	19.3974	18.6148
2739	38675981	-	3`UTR	T	C	0.539058	0.000360205	58	78	54	55	140	0	149	0	205	0	207	0	41.6561	46.5966	51.1217
8065	108105455	+	3`UTR	A	G	0.538346	0.000360205	47	48	36	48	107	0	92	0	112	0	143	0	14.3288	16.7964	16.3776
23607	47624250	+	3`UTR	A	G	0.538136	0.000360205	75	102	90	90	176	0	189	0	232	0	274	0	14.0175	16.5788	16.3628
200933	196584751	+	3`UTR	A	G	0.53806	0.000360205	58	73	51	55	104	0	108	0	119	0	103	0	11.3106	10.1502	10.6338
9069	90414033	+	3`UTR	A	G	0.537967	0.000360205	45	60	55	56	144	0	128	0	192	0	175	0	11.1478	13.2984	13.8454
51742	235168317	-	3`UTR	T	C	0.537945	0.000360205	40	48	54	61	83	0	109	0	92	0	102	0	7.54262	7.2895	6.58964
221079	18679572	+	3`UTR	A	G	0.537723	0.000360205	29	35	33	37	47	0	65	0	51	0	73	0	8.85999	8.85841	8.77627
5629	214040249	+	3`UTR	A	G	0.537159	0.000360205	86	87	66	88	105	0	89	0	119	0	91	0	22.1505	16.4228	11.2576
1997	40932767	-	3`UTR	T	C	0.536827	0.000360205	105	137	98	101	182	0	217	0	250	0	244	0	29.1143	26.6404	24.7283
83737	34510237	+	3`UTR	A	G	0.536702	0.000360205	100	120	76	85	182	0	205	0	233	0	297	0	18.7595	20.4891	21.0957
5471	56394588	-	3`UTR	T	C	0.535429	0.000360205	52	59	41	48	116	0	106	0	147	0	151	0	11.9753	14.2846	14.7721
96459	131641866	-	3`UTR	T	C	0.53518	0.000360205	110	128	79	90	178	0	168	0	225	0	167	0	26.8529	28.7901	27.7105
22976	154943869	-	3`UTR	T	C	0.534786	0.000360205	29	33	31	36	65	0	74	0	103	0	81	0	6.18708	6.74953	6.14104
1121	85864652	-	CDS	T	C	0.534276	0.000360205	29	36	33	35	91	0	90	0	108	0	118	0	5.29616	7.11411	7.47228
55636	60866602	+	3`UTR	A	G	0.533973	0.000360205	33	40	36	39	56	0	68	0	59	0	74	0	10.927	10.3223	9.63403
222484	27546540	-	3`UTR	T	C	0.533133	0.000360205	36	47	37	37	80	0	109	0	101	0	105	0	16.2849	16.8707	16.4935
56648	170891077	-	3`UTR	T	C	0.532883	0.000360205	39	46	29	32	169	0	136	0	200	0	182	0	18.3095	30.5846	31.6105
1525	17566287	+	3`UTR	A	G	0.532422	0.000360205	120	135	118	136	218	0	226	0	337	0	270	0	32.9275	28.7875	30.7969
133619	127552090	+	3`UTR	A	G	0.532179	0.000360205	59	68	57	64	157	0	128	0	197	0	181	0	10.1084	11.1303	11.8577
665	26411866	+	3`UTR	A	G	0.532157	0.000360205	95	109	94	106	261	0	287	0	334	0	355	0	31.4316	38.124	39.6233
84133	29056905	+	3`UTR	A	G	0.531926	0.000360205	102	109	91	110	233	0	177	0	285	0	231	0	36.4573	38.2129	36.9415
283431	100626008	+	3`UTR	A	G	0.531526	0.000360205	30	35	29	32	77	0	53	0	89	0	97	0	9.01184	12.4325	11.0311
23200	182887593	+	3`UTR	A	G	0.530853	0.000360205	96	103	93	111	260	0	216	0	287	0	254	0	17.2039	22.3593	20.1069
23774	49773812	-	3`UTR	T	C	0.530509	0.000360205	51	53	48	59	90	0	97	0	81	0	117	0	12.8037	12.4899	12.0171
9100	84779552	+	3`UTR	A	G	0.530316	0.000360205	100	108	72	85	163	0	161	0	170	0	160	0	25.2609	25.485	25.2645
5357	142712161	+	3`UTR	A	G	0.529777	0.000360205	55	64	55	60	111	0	92	0	158	0	141	0	11.1685	13.8243	14.187
60313	45627898	-	3`UTR	T	C	0.52841	0.000360205	94	123	102	98	163	0	185	0	256	0	249	0	18.0392	18.3768	18.3865
64087	71657129	+	3`UTR	A	G	0.527968	0.000360205	85	108	69	68	163	0	155	0	185	0	179	0	16.4012	16.5508	17.3849
139231	104192387	+	3`UTR	A	G	0.527778	0.000360205	40	50	44	44	96	0	101	0	105	0	104	0	24.3458	23.0428	23.5182
9169	45921781	-	3`UTR	T	C	0.52706	0.000360205	82	90	76	86	147	0	161	0	172	0	189	0	18.4889	19.3639	18.1825
54149	17789899	-	3`UTR	T	C	0.527038	0.000360205	52	54	51	61	55	0	72	0	90	0	109	0	10.6097	7.03824	8.92306
116064	120329719	-	3`UTR	T	C	0.52641	0.000360205	92	108	76	80	252	0	255	0	277	0	250	0	20.2369	28.1263	27.1179
5861	65087808	-	3`UTR	T	C	0.52627	0.000360205	39	46	43	45	67	0	96	0	112	0	96	0	28.428	27.095	33.2047
1964	20126509	-	3`UTR	T	C	0.526213	0.000360205	65	69	37	43	152	0	133	0	159	0	156	0	30.5344	40.1366	39.0334
5922	141612517	+	3`UTR	A	G	0.525892	0.000360205	35	42	39	40	69	0	88	0	109	0	79	0	12.957	12.3055	11.696
3688	32901380	-	3`UTR	T	C	0.525776	0.000360205	121	142	147	154	295	0	299	0	400	0	381	0	32.1709	31.0047	32.8528
55183	151480857	+	3`UTR	A	G	0.52551	0.000360205	44	54	35	35	85	0	86	0	127	0	100	0	24.2037	27.8203	24.6239
23405	95089091	-	3`UTR	T	C	0.524725	0.000360205	46	46	41	50	68	0	73	0	97	0	76	0	18.5716	17.748	16.8949
80232	224388932	-	3`UTR	T	C	0.524386	0.000360205	69	81	56	58	135	0	149	0	162	0	154	0	18.4627	18.3027	16.5563
9882	75284765	-	3`UTR	T	C	0.523275	0.000360205	34	37	28	31	78	0	52	0	95	0	64	0	16.5593	19.1372	18.6694
64781	46687149	-	3`UTR	T	C	0.523176	0.000360205	74	84	66	70	111	0	102	0	107	0	129	0	20.968	20.2692	20.0799
51082	27666684	+	3`UTR	A	G	0.522813	0.000360205	38	36	41	52	126	0	108	0	125	0	139	0	10.2158	11.6449	11.8098
123016	88877387	+	3`UTR	A	G	0.5227	0.000360205	44	49	39	42	85	0	59	0	137	0	119	0	4.01457	4.20001	5.34374
7871	57929011	+	3`UTR	A	G	0.52264	0.000360205	59	74	46	44	109	0	142	0	165	0	121	0	13.8995	16.0465	14.7456
3423	149481395	-	3`UTR	T	C	0.522601	0.000360205	81	86	101	114	254	0	199	0	309	0	273	0	15.5899	19.6215	19.9726
5978	56932364	+	3`UTR	A	G	0.52251	0.000360205	109	139	100	94	209	0	203	0	229	0	250	0	24.6081	23.6587	21.6176
6239	7250755	+	3`UTR	A	G	0.522136	0.000360205	49	62	54	51	84	0	82	0	74	0	85	0	11.9822	12.2614	10.7637
7112	98534300	+	CDS	A	G	0.521753	0.000360205	72	88	78	76	155	0	141	0	179	0	233	0	24.1134	26.1278	27.9177
54542	122849233	-	3`UTR	T	C	0.521748	0.000360205	72	77	62	69	135	0	157	0	143	0	154	0	22.0826	26.1679	22.0439
9069	90413863	+	3`UTR	A	G	0.52156	0.000360205	56	72	67	62	150	0	148	0	214	0	191	0	11.1478	13.2984	13.8454
51124	47155299	-	3`UTR	T	C	0.520624	0.000360205	42	47	37	39	73	0	83	0	114	0	85	0	2.83264	2.90756	3.2389
6645	69305290	+	3`UTR	A	G	0.520115	0.000360205	48	48	40	47	120	0	92	0	122	0	112	0	11.0271	14.4092	12.9835
8615	75813386	+	3`UTR	A	G	0.519554	0.000360205	74	84	66	68	152	0	155	0	264	0	211	0	18.3707	21.0842	22.1422
116064	120329014	-	3`UTR	T	C	0.519529	0.000360205	51	62	53	51	178	0	184	0	229	0	230	0	20.2369	28.1263	27.1179
9329	132693735	+	3`UTR	A	G	0.519105	0.000360205	39	48	57	54	102	0	96	0	144	0	123	0	21.7056	19.9561	19.8592
81539	46187970	-	3`UTR	T	C	0.518176	0.000360205	216	252	238	236	598	0	622	0	597	0	706	0	70.8428	90.282	85.2712
1525	17569589	+	3`UTR	A	G	0.517969	0.000360205	114	108	82	100	149	0	132	0	242	0	194	0	32.9275	28.7875	30.7969
27075	16783795	+	3`UTR	A	G	0.51795	0.000360205	80	77	70	84	190	0	181	0	265	0	225	0	20.8919	23.1191	25.8778
55183	151475608	+	3`UTR	A	G	0.517749	0.000360205	85	90	79	86	166	0	164	0	169	0	179	0	24.2037	27.8203	24.6239
55972	87835532	-	3`UTR	T	C	0.517747	0.000360205	44	52	41	40	141	0	129	0	204	0	163	0	9.53714	13.4916	13.6356
6392	112095218	+	3`UTR	A	G	0.516045	0.000360205	164	207	183	165	357	0	382	0	483	0	519	0	12.9017	14.4258	17.8767
58508	152135998	-	3`UTR	T	C	0.515823	0.000360205	31	31	37	42	70	0	72	0	71	0	84	0	14.7608	16.9624	12.9152
56951	133955622	-	3`UTR	T	C	0.515745	0.000360205	48	45	38	46	114	0	107	0	136	0	156	0	18.678	21.4837	23.4346
64393	179022896	-	3`UTR	T	C	0.515611	0.000360205	46	43	47	57	76	0	75	0	84	0	108	0	7.07727	7.13952	6.82749
7428	10150229	+	3`UTR	A	G	0.513993	0.000360205	73	83	62	61	91	0	69	0	83	0	128	0	15.5173	12.0975	11.9733
7474	55467861	-	3`UTR	T	C	0.513685	0.000360205	67	77	69	67	124	0	127	0	142	0	110	0	25.0421	20.1947	20.6667
54989	34978761	-	3`UTR	T	C	0.51364	0.000360205	63	68	60	62	157	0	121	0	110	0	147	0	21.8516	23.6061	22.7415
50862	10514608	-	3`UTR	T	C	0.513295	0.000360205	57	70	64	58	114	0	103	0	143	0	162	0	18.2562	15.7278	20.169
57551	29550492	+	3`UTR	A	G	0.511905	0.000360205	70	77	55	55	128	0	120	0	158	0	125	0	17.9509	18.371	17.8175
10892	58747768	+	3`UTR	A	G	0.511574	0.000360205	55	65	56	52	107	0	110	0	153	0	140	0	8.5821	9.76332	8.9167
4012	97027752	+	CDS	A	G	0.511506	0.000360205	93	92	83	92	213	0	161	0	177	0	220	0	15.7237	18.8803	17.0863
60559	176331184	+	3`UTR	A	G	0.511133	0.000360205	42	44	46	48	46	0	52	0	77	0	62	0	20.6152	22.6745	24.1521
57532	29263441	-	3`UTR	T	C	0.510747	0.000360205	105	108	84	89	201	0	188	0	276	0	260	0	24.1698	24.9002	28.0602
135293	89163978	+	3`UTR	A	G	0.510417	0.000360205	46	50	30	30	86	0	82	0	162	0	105	0	20.0129	26.8714	27.4336
2673	69324919	-	3`UTR	T	C	0.510118	0.000360205	53	61	52	49	74	0	91	0	106	0	119	0	17.4171	16.4696	17.8493
5451	167422112	+	3`UTR	A	G	0.510101	0.000360205	54	56	44	46	102	0	110	0	87	0	100	0	9.00845	10.137	8.23993
4012	97033680	+	3`UTR	A	G	0.509259	0.000360205	52	56	49	49	110	0	124	0	167	0	122	0	15.7237	18.8803	17.0863
5978	56932941	+	3`UTR	A	G	0.509146	0.000360205	67	80	71	64	139	0	121	0	117	0	146	0	24.6081	23.6587	21.6176
58508	152135844	-	3`UTR	T	C	0.509123	0.000360205	44	40	49	58	99	0	109	0	116	0	107	0	14.7608	16.9624	12.9152
10146	151808804	+	3`UTR	A	G	0.50908	0.000360205	163	189	152	141	264	0	257	0	257	0	351	0	55.4807	54.0374	54.447
375743	69715831	-	3`UTR	T	C	0.509023	0.000360205	70	82	73	67	186	0	209	0	187	0	176	0	16.1962	21.7429	18.8988
113251	50479857	+	3`UTR	A	G	0.50881	0.000360205	56	55	54	59	147	0	127	0	139	0	140	0	23.0471	25.5223	24.9181
51144	43856509	+	3`UTR	A	G	0.508519	0.000360205	140	174	152	131	324	0	310	0	356	0	341	0	20.0583	25.9192	24.032
127933	162528448	+	3`UTR	A	G	0.507922	0.000360205	69	65	61	69	191	0	182	0	254	0	226	0	19.0926	30.6238	27.8434
10635	4559154	+	3`UTR	A	G	0.507776	0.000360205	61	66	61	60	110	0	127	0	184	0	199	0	18.9974	21.3734	24.9883
6016	155900267	-	3`UTR	T	C	0.507707	0.000360205	33	37	39	37	89	0	70	0	99	0	86	0	7.24057	6.7077	7.41277
55197	35992055	-	3`UTR	T	C	0.507293	0.000360205	45	46	27	28	63	0	85	0	104	0	71	0	6.08979	6.54114	5.9119
27125	132879538	-	3`UTR	T	C	0.506881	0.000360205	106	112	94	94	202	0	248	0	252	0	256	0	33.7541	37.0385	33.5208
55023	78939906	-	3`UTR	T	C	0.506751	0.000360205	81	74	90	104	177	0	184	0	138	0	193	0	14.8445	16.6032	14.3299
23011	71786242	+	3`UTR	A	G	0.506464	0.000360205	62	63	55	57	84	0	115	0	113	0	162	0	3.78373	4.94128	5.28674
57515	122444042	-	3`UTR	T	C	0.50633	0.000360205	95	101	95	94	152	0	154	0	188	0	225	0	30.7242	30.4763	32.9105
23012	27323560	+	3`UTR	A	G	0.505725	0.000360205	73	73	64	67	174	0	175	0	183	0	175	0	14.3074	16.0539	15.3955
29843	48044025	-	3`UTR	T	C	0.505179	0.000360205	82	74	58	67	89	0	101	0	103	0	132	0	12.9256	10.5247	11.3411
54989	34979207	-	3`UTR	T	C	0.505024	0.000360205	70	77	56	53	114	0	122	0	171	0	165	0	21.8516	23.6061	22.7415
220042	82932716	+	3`UTR	A	G	0.504543	0.000360205	36	35	30	32	68	0	71	0	91	0	99	0	6.74762	6.05536	7.13502
401548	112873441	+	3`UTR	A	G	0.50453	0.000360205	54	62	62	56	129	0	110	0	140	0	140	0	10.2949	11.1407	11.6467
3200	27107236	-	3`UTR	T	C	0.504175	0.000360205	48	46	38	41	97	0	94	0	102	0	99	0	10.685	10.7077	9.51902
94056	16761806	+	3`UTR	A	G	0.504106	0.000360205	51	56	34	32	87	0	110	0	89	0	111	0	16.833	17.7952	17.8735
9698	30932579	-	3`UTR	T	C	0.503739	0.000360205	74	87	81	71	150	0	133	0	200	0	191	0	32.7088	31.9914	29.9757
79872	107759773	+	3`UTR	A	G	0.503561	0.000360205	37	41	42	39	53	0	62	0	88	0	81	0	10.7527	10.5751	10.1015
4297	118526200	+	3`UTR	A	G	0.503521	0.000360205	70	69	69	72	125	0	140	0	175	0	136	0	13.9706	16.4358	13.6164
8976	123682275	-	3`UTR	T	C	0.502439	0.000360205	69	74	61	58	120	0	149	0	170	0	157	0	20.6662	23.6495	21.059
51534	142218792	+	3`UTR	A	G	0.501646	0.000360205	53	58	54	50	97	0	99	0	111	0	145	0	4.36894	4.50336	4.80972
162073	19121028	+	3`UTR	A	G	0.501261	0.000360205	56	48	56	66	110	0	127	0	118	0	149	0	14.7227	16.6532	15.0232
10150	97392173	+	3`UTR	A	G	0.500532	0.000360205	62	58	68	73	126	0	130	0	109	0	183	0	13.8772	13.5422	15.153
153339	83056592	-	3`UTR	T	C	0.500392	0.000360205	89	96	100	93	180	0	138	0	181	0	165	0	20.2883	16.2891	17.7244
9101	50499219	+	3`UTR	A	G	0.5	0.000360205	73	73	61	61	136	0	140	0	177	0	165	0	4.56538	4.49486	4.19415
51735	131426731	-	3`UTR	T	C	0.499904	0.000360205	36	37	36	35	70	0	110	0	112	0	103	0	8.98591	10.6203	9.50036
7204	14509517	+	3`UTR	A	G	0.499449	0.000360205	43	44	37	36	52	0	71	0	83	0	82	0	17.1506	16.4196	16.0492
151230	169751203	+	3`UTR	A	G	0.499277	0.000360205	52	55	50	47	99	0	95	0	149	0	124	0	5.04188	5.30736	5.96706
331	123911929	+	3`UTR	A	G	0.499034	0.000360205	58	67	78	67	168	0	131	0	143	0	166	0	15.5371	16.5988	16.9713
134553	134857971	+	3`UTR	A	G	0.498892	0.000360205	86	91	79	74	152	0	152	0	160	0	196	0	16.8545	16.3563	17.733
120	110135202	+	3`UTR	A	G	0.49866	0.000360205	84	81	77	79	226	0	228	0	264	0	228	0	13.9031	18.5218	18.5115
51141	118109376	+	3`UTR	A	G	0.497812	0.000360205	47	45	38	39	102	0	126	0	99	0	107	0	12.3687	16.4166	14.9375
4154	152464764	+	3`UTR	A	G	0.497569	0.000360205	128	118	94	100	256	0	297	0	350	0	385	0	17.4443	23.2549	21.8762
4026	188876482	+	3`UTR	A	G	0.497319	0.000360205	57	60	57	53	116	0	78	0	95	0	126	0	7.45694	8.78035	7.9145
53981	92164099	+	3`UTR	A	G	0.497046	0.000360205	70	63	47	51	111	0	110	0	152	0	147	0	14.3481	14.2556	15.3707
79269	37866751	+	3`UTR	A	G	0.496988	0.000360205	49	49	42	41	82	0	96	0	128	0	129	0	12.0335	13.1416	12.205
79646	168550270	-	3`UTR	T	C	0.496408	0.000360205	79	89	109	94	190	0	186	0	186	0	179	0	30.0457	30.0031	27.3413
57486	65823004	+	3`UTR	A	G	0.49627	0.000360205	45	49	46	41	79	0	60	0	117	0	108	0	5.29641	5.35566	5.89584
116064	120325493	-	3`UTR	T	C	0.496155	0.000360205	55	56	63	60	149	0	131	0	175	0	164	0	20.2369	28.1263	27.1179
6667	53413212	+	3`UTR	A	G	0.495221	0.000360205	142	150	135	123	260	0	265	0	284	0	295	0	41.8922	44.8656	43.9697
64778	172398634	+	3`UTR	A	G	0.494621	0.000360205	48	47	46	45	115	0	73	0	154	0	96	0	9.95085	8.68744	8.72729
50807	130053680	-	3`UTR	T	C	0.494286	0.000360205	107	112	103	94	188	0	205	0	248	0	269	0	34.7369	35.1176	38.0513
10776	52547478	-	3`UTR	T	C	0.493124	0.000360205	159	175	164	141	315	0	304	0	459	0	424	0	34.6516	33.5628	34.8844
84181	41402827	-	3`UTR	T	C	0.492809	0.000360205	52	48	44	45	80	0	96	0	76	0	103	0	18.4294	17.5895	15.7536
7048	30692146	+	3`UTR	A	G	0.492785	0.000360205	68	58	47	52	120	0	126	0	130	0	158	0	8.5505	10.5984	10.674
23731	109015621	-	3`UTR	T	C	0.492462	0.000360205	84	86	87	80	181	0	143	0	225	0	208	0	24.2042	26.3093	28.4458
10299	10435872	+	3`UTR	A	G	0.492407	0.000360205	92	85	108	110	187	0	200	0	211	0	223	0	24.078	25.1501	23.9009
8573	41520405	-	3`UTR	T	C	0.49229	0.000360205	40	39	28	27	80	0	71	0	78	0	101	0	2.39305	2.95575	2.86525
5494	60293252	+	3`UTR	A	G	0.492136	0.000360205	39	34	52	56	59	0	52	0	85	0	86	0	6.79647	6.72316	6.73588
7716	57971861	-	3`UTR	T	C	0.491624	0.000360205	91	97	57	50	153	0	171	0	188	0	182	0	26.7754	27.3438	27.6375
8030	59788934	-	3`UTR	T	C	0.491088	0.000360205	78	79	62	57	148	0	147	0	194	0	202	0	18.3016	20.3351	18.2352
54149	17789851	-	3`UTR	T	C	0.490763	0.000360205	47	42	51	53	50	0	68	0	75	0	96	0	10.6097	7.03824	8.92306
11103	75499441	-	3`UTR	T	C	0.490478	0.000360205	37	36	42	40	66	0	100	0	80	0	87	0	3.70549	4.29366	4.53382
56886	128192462	+	3`UTR	A	G	0.490343	0.000360205	78	76	80	76	140	0	117	0	195	0	187	0	22.5469	22.7836	24.2062
3832	92654394	+	3`UTR	A	G	0.489968	0.000360205	62	64	66	59	114	0	126	0	167	0	158	0	30.079	33.6575	33.5463
5634	12823837	+	3`UTR	A	G	0.489362	0.000360205	70	71	74	67	161	0	164	0	183	0	198	0	21.1289	23.5696	25.1592
127933	162529482	+	3`UTR	A	G	0.488889	0.000360205	51	51	47	43	106	0	115	0	167	0	112	0	19.0926	30.6238	27.8434
55500	22686937	+	3`UTR	A	G	0.488014	0.000360205	97	108	103	84	161	0	202	0	193	0	165	0	27.9874	31.0103	24.4637
10725	69698613	+	3`UTR	A	G	0.487984	0.000360205	116	127	123	102	205	0	226	0	185	0	193	0	45.5757	44.9771	36.9029
196527	45431969	+	3`UTR	A	G	0.487709	0.000360205	107	115	121	102	239	0	204	0	314	0	236	0	25.5878	24.6324	23.4581
2673	69324920	-	3`UTR	T	C	0.487624	0.000360205	57	57	53	48	74	0	91	0	104	0	121	0	17.4171	16.4696	17.8493
1021	92613435	-	3`UTR	T	C	0.487492	0.000360205	63	60	60	57	148	0	139	0	131	0	120	0	16.2222	17.8235	14.5714
81542	51255054	+	3`UTR	A	G	0.487398	0.000360205	64	69	68	57	154	0	122	0	237	0	166	0	13.0846	16.407	18.4238
22864	57254690	-	3`UTR	T	C	0.486956	0.000360205	67	70	58	50	95	0	99	0	130	0	168	0	13.0496	13.1967	13.4349
310	73375737	-	3`UTR	T	C	0.484835	0.000360205	70	66	66	62	141	0	135	0	191	0	178	0	29.7131	31.002	36.1456
127933	162528537	+	3`UTR	A	G	0.484818	0.000360205	59	55	60	57	192	0	179	0	248	0	209	0	19.0926	30.6238	27.8434
54989	34980273	-	3`UTR	T	C	0.484783	0.000360205	61	54	48	48	132	0	118	0	156	0	127	0	21.8516	23.6061	22.7415
9728	48991010	-	3`UTR	T	C	0.484282	0.000360205	52	55	36	30	71	0	86	0	126	0	95	0	10.6488	10.606	10.3627
201562	123494749	-	3`UTR	T	C	0.48401	0.000360205	103	100	96	87	189	0	168	0	210	0	238	0	24.8493	25.2967	25.7604
10658	47466016	-	3`UTR	T	C	0.483453	0.000360205	139	115	103	109	189	0	232	0	257	0	243	0	35.4436	36.3701	34.7573
9650	65710361	+	3`UTR	A	G	0.483281	0.000360205	67	65	61	55	117	0	136	0	165	0	156	0	10.9843	10.7289	11.4334
10150	97391644	+	3`UTR	A	G	0.482935	0.000360205	59	64	56	45	83	0	107	0	131	0	160	0	13.8772	13.5422	15.153
23011	71786278	+	3`UTR	A	G	0.482511	0.000360205	57	58	48	41	77	0	107	0	119	0	142	0	3.78373	4.94128	5.28674
125228	13666480	-	3`UTR	T	C	0.482424	0.000360205	39	36	34	32	63	0	75	0	129	0	118	0	7.04317	7.79928	9.51802
6683	32155337	+	3`UTR	A	G	0.482227	0.000360205	39	37	35	32	81	0	78	0	93	0	87	0	6.93055	7.27142	6.99977
116064	120329325	-	3`UTR	T	C	0.481722	0.000360205	53	49	61	57	154	0	169	0	164	0	198	0	20.2369	28.1263	27.1179
283578	77339544	-	3`UTR	T	C	0.481181	0.000360205	60	49	38	40	87	0	88	0	149	0	125	0	13.6559	13.5238	14.2636
143686	95170135	-	3`UTR	T	C	0.481019	0.000360205	53	54	70	59	119	0	111	0	133	0	98	0	16.9436	16.3941	14.6562
80219	197474183	+	3`UTR	A	G	0.480902	0.000360205	102	111	99	78	136	0	142	0	190	0	204	0	21.6807	16.0706	19.3062
3897	153861639	-	3`UTR	T	C	0.480663	0.000360205	87	94	101	80	181	0	184	0	272	0	266	0	34.648	34.8667	40.5409
143686	95165950	-	3`UTR	T	C	0.480622	0.000360205	65	59	53	50	97	0	114	0	126	0	111	0	16.9436	16.3941	14.6562
5074	79588232	-	3`UTR	T	C	0.480589	0.000360205	72	65	58	55	151	0	135	0	193	0	179	0	13.6163	15.0265	15.466
116064	120328340	-	3`UTR	T	C	0.480569	0.000360205	95	88	79	73	190	0	193	0	251	0	233	0	20.2369	28.1263	27.1179
860	45548318	+	3`UTR	A	G	0.480473	0.000360205	119	124	167	137	290	0	314	0	390	0	309	0	34.6948	36.6795	32.0364
55291	68613509	+	3`UTR	A	G	0.480365	0.000360205	157	153	138	121	313	0	276	0	409	0	407	0	30.5648	33.9023	33.5247
2745	95814024	-	3`UTR	T	C	0.480084	0.000360205	130	139	123	98	131	0	143	0	87	0	182	0	15.2607	11.2634	12.1723
84437	106008256	-	3`UTR	T	C	0.479942	0.000360205	47	41	42	41	66	0	76	0	99	0	80	0	10.5726	10.1714	9.63348
8496	27693315	+	3`UTR	A	G	0.47967	0.000360205	450	462	446	369	1042	0	1047	0	1100	0	1214	0	75.6773	93.0948	87.3151
50807	130052547	-	3`UTR	T	C	0.479544	0.000360205	80	71	69	66	121	0	109	0	186	0	168	0	34.7369	35.1176	38.0513
375748	96013790	+	3`UTR	A	G	0.479359	0.000360205	49	51	43	35	106	0	116	0	117	0	113	0	11.1444	13.0612	11.709
56987	107809061	+	3`UTR	A	G	0.479339	0.000360205	72	60	60	61	131	0	145	0	187	0	162	0	12.3871	14.5117	12.9289
51144	43855612	+	3`UTR	A	G	0.479193	0.000360205	178	191	203	160	469	0	405	0	528	0	475	0	20.0583	25.9192	24.032
57542	27799800	+	3`UTR	A	G	0.47904	0.000360205	50	52	48	39	63	0	90	0	118	0	106	0	13.4562	15.1962	15.6856
10642	49051345	+	3`UTR	A	G	0.478819	0.000360205	90	89	75	64	165	0	141	0	172	0	214	0	22.2626	21.4501	21.5022
10564	49036069	+	3`UTR	A	G	0.478084	0.000360205	41	36	45	43	116	0	92	0	134	0	110	0	25.0047	31.9172	31.0898
6767	40824978	-	3`UTR	T	C	0.477997	0.000360205	92	88	81	71	203	0	184	0	243	0	231	0	57.8025	61.3586	62.306
116064	120329411	-	3`UTR	T	C	0.477809	0.000360205	89	79	88	83	218	0	259	0	251	0	274	0	20.2369	28.1263	27.1179
81539	46187969	-	3`UTR	T	C	0.477592	0.000360205	229	235	258	210	594	0	615	0	596	0	704	0	70.8428	90.282	85.2712
54542	122848174	-	3`UTR	T	C	0.477387	0.000360205	102	97	106	93	225	0	205	0	215	0	213	0	22.0826	26.1679	22.0439
57534	21867609	+	3`UTR	A	G	0.476867	0.000360205	45	40	46	43	123	0	98	0	150	0	150	0	15.4149	18.1669	19.7307
51422	151564133	-	3`UTR	T	C	0.476802	0.000360205	59	54	54	49	84	0	87	0	128	0	143	0	1.94618	1.87535	2.36429
11345	75577727	+	3`UTR	A	G	0.476656	0.000360205	77	63	75	76	196	0	214	0	229	0	244	0	18.2549	24.8245	28.1208
55635	68476258	-	3`UTR	T	C	0.476638	0.000360205	36	35	34	29	98	0	89	0	127	0	105	0	11.3542	17.4785	18.2722
201895	39551371	-	3`UTR	T	C	0.476513	0.000360205	44	39	46	43	88	0	72	0	97	0	106	0	7.65556	7.89411	7.38006
22822	76029615	-	3`UTR	T	C	0.476426	0.000360205	210	203	195	167	322	0	300	0	307	0	320	0	52.1946	41.5147	35.0364
1964	20126510	-	3`UTR	T	C	0.476103	0.000360205	66	70	45	35	153	0	133	0	160	0	156	0	30.5344	40.1366	39.0334
9969	61945344	-	3`UTR	T	C	0.475894	0.000360205	67	56	72	71	143	0	138	0	167	0	124	0	31.5403	27.9728	27.1393
55327	27497523	-	3`UTR	T	C	0.475846	0.000360205	111	116	132	104	265	0	278	0	323	0	334	0	23.8724	30.4573	30.3916
81539	46188000	-	3`UTR	T	C	0.47562	0.000360205	226	232	251	201	578	0	609	0	554	0	668	0	70.8428	90.282	85.2712
147007	28361918	+	3`UTR	A	G	0.474719	0.000360205	49	40	46	46	74	0	54	0	122	0	142	0	7.03979	6.29403	7.6426
26127	26965943	+	3`UTR	A	G	0.47449	0.000360205	48	48	54	44	103	0	82	0	119	0	94	0	13.1585	13.3647	13.5631
55860	58234472	+	3`UTR	A	G	0.474164	0.000360205	58	49	53	51	104	0	123	0	136	0	162	0	6.57053	6.96342	8.46993
50999	93153427	-	3`UTR	T	C	0.474011	0.000360205	75	67	55	50	144	0	121	0	197	0	157	0	7.02151	7.39103	7.36575
165215	186764955	+	3`UTR	A	G	0.473824	0.000360205	65	62	80	68	157	0	147	0	167	0	145	0	22.5793	23.6148	20.7973
51768	26971795	-	3`UTR	T	C	0.473574	0.000360205	94	77	80	79	163	0	183	0	195	0	191	0	31.8272	32.2175	33.2819
2776	77718791	-	3`UTR	T	C	0.473366	0.000360205	65	63	66	55	110	0	99	0	104	0	116	0	25.8348	23.9602	23.047
9685	157786506	-	3`UTR	T	C	0.473174	0.000360205	80	81	103	82	241	0	201	0	270	0	259	0	14.6056	17.8255	18.0551
26035	69269621	+	3`UTR	A	G	0.472705	0.000360205	48	45	42	36	73	0	79	0	82	0	77	0	8.10712	8.3718	8.5937
8036	111013508	+	3`UTR	A	G	0.472562	0.000360205	60	57	58	49	111	0	96	0	117	0	120	0	10.7222	10.1089	9.52099
27248	53818382	+	3`UTR	A	G	0.472436	0.000360205	62	58	56	48	97	0	107	0	169	0	147	0	19.0453	19.0398	21.7151
57120	117561096	-	3`UTR	T	C	0.472342	0.000360205	56	48	46	43	81	0	66	0	138	0	117	0	11.3837	11.1012	11.3401
55023	78940332	-	3`UTR	T	C	0.472285	0.000360205	36	35	51	42	100	0	120	0	102	0	95	0	14.8445	16.6032	14.3299
124491	75446633	-	3`UTR	T	C	0.472208	0.000360205	56	58	57	44	103	0	110	0	143	0	137	0	9.07934	9.43152	9.15242
57157	77956991	+	3`UTR	A	G	0.471821	0.000360205	58	53	71	62	184	0	133	0	239	0	179	0	10.7481	13.9741	14.0815
2935	11869056	-	3`UTR	T	C	0.471774	0.000360205	67	57	48	45	91	0	79	0	93	0	83	0	36.9551	36.8061	34.2869
5925	48481105	+	3`UTR	A	G	0.471031	0.000360205	116	118	122	95	273	0	260	0	330	0	307	0	25.9881	29.685	28.7853
11215	42322415	+	3`UTR	A	G	0.47093	0.000360205	58	58	72	57	136	0	102	0	128	0	117	0	18.8217	20.8581	19.3717
25937	149518484	-	3`UTR	T	C	0.470768	0.000360205	48	46	63	52	118	0	131	0	160	0	152	0	14.4943	17.7371	16.9309
55023	78936194	-	3`UTR	T	C	0.470674	0.000360205	62	58	71	60	104	0	141	0	129	0	166	0	14.8445	16.6032	14.3299
55635	68476943	-	3`UTR	T	C	0.470472	0.000360205	71	56	63	63	159	0	151	0	181	0	216	0	11.3542	17.4785	18.2722
64393	179022893	-	3`UTR	T	C	0.469909	0.000360205	48	43	57	50	79	0	78	0	84	0	109	0	7.07727	7.13952	6.82749
55312	76387318	-	3`UTR	T	C	0.469885	0.000360205	34	29	38	35	105	0	70	0	122	0	111	0	6.53055	8.82092	9.67724
84896	87753234	-	3`UTR	T	C	0.469841	0.000360205	53	52	50	40	102	0	88	0	93	0	123	0	6.96256	7.70365	7.984
140735	58089789	+	3`UTR	A	G	0.469658	0.000360205	49	42	47	43	57	0	59	0	55	0	87	0	18.8894	15.5002	17.3124
253943	63211134	+	3`UTR	A	G	0.469481	0.000360205	66	61	72	61	90	0	104	0	128	0	123	0	24.1937	23.0544	23.8079
4214	56894489	+	3`UTR	A	G	0.468964	0.000360205	91	70	79	80	85	0	103	0	149	0	126	0	28.3489	20.9803	19.1827
25978	87255113	+	3`UTR	A	G	0.468877	0.000360205	53	51	42	34	133	0	137	0	166	0	150	0	17.4985	21.331	20.0753
6498	170394933	+	3`UTR	A	G	0.468281	0.000360205	97	96	106	83	177	0	134	0	194	0	151	0	29.8542	25.6159	24.5103
23137	70354257	+	3`UTR	A	G	0.46824	0.000360205	54	44	41	39	102	0	110	0	140	0	118	0	20.7604	22.3553	21.0105
25923	63627512	-	3`UTR	T	C	0.467304	0.000360205	119	100	83	76	196	0	206	0	239	0	245	0	29.1273	31.7128	33.1202
60485	50634854	-	3`UTR	T	C	0.467253	0.000360205	91	81	81	70	170	0	150	0	218	0	150	0	15.4702	14.5338	16.8393
401152	119297397	-	3`UTR	T	C	0.467065	0.000360205	122	112	104	87	188	0	192	0	255	0	226	0	16.8579	16.373	16.0608
285282	120688866	-	3`UTR	T	C	0.466572	0.000360205	38	33	42	37	89	0	81	0	83	0	95	0	9.11579	8.72208	8.94631
8323	103331626	+	3`UTR	A	G	0.465996	0.000360205	57	51	47	40	93	0	100	0	162	0	125	0	9.83986	11.6134	13.34
6873	119731505	-	3`UTR	T	C	0.465986	0.000360205	51	47	46	38	103	0	106	0	107	0	129	0	11.1012	11.3441	11.2032
83737	34510056	+	3`UTR	A	G	0.46591	0.000360205	85	76	94	80	169	0	191	0	247	0	244	0	18.7595	20.4891	21.0957
10564	49035831	+	3`UTR	A	G	0.465652	0.000360205	66	57	58	51	156	0	182	0	243	0	239	0	25.0047	31.9172	31.0898
23774	49773906	-	3`UTR	T	C	0.465462	0.000360205	55	49	47	40	101	0	103	0	78	0	121	0	12.8037	12.4899	12.0171
3572	55939502	-	3`UTR	T	C	0.465083	0.000360205	62	52	81	73	143	0	126	0	173	0	156	0	18.2111	23.1705	23.1004
64747	158829443	+	3`UTR	A	G	0.464864	0.000360205	83	78	76	61	176	0	139	0	212	0	233	0	9.8312	11.3001	11.7112
1964	20124647	-	3`UTR	T	C	0.46463	0.000360205	37	33	45	38	96	0	80	0	101	0	71	0	30.5344	40.1366	39.0334
90550	72886158	+	3`UTR	A	G	0.464619	0.000360205	43	35	40	37	51	0	72	0	96	0	90	0	6.98757	6.47987	6.99263
200933	196587069	+	3`UTR	A	G	0.464278	0.000360205	65	64	84	64	124	0	117	0	132	0	138	0	11.3106	10.1502	10.6338
55754	75255495	-	3`UTR	T	C	0.464062	0.000360205	89	71	66	62	191	0	162	0	288	0	257	0	15.3434	22.7247	24.4543
6745	7287959	-	3`UTR	T	C	0.463501	0.000360205	89	83	90	72	171	0	139	0	196	0	231	0	13.4151	13.4156	14.7351
196528	45905672	+	3`UTR	A	G	0.463384	0.000360205	38	34	48	40	76	0	77	0	89	0	104	0	12.1328	12.2653	11.276
310	73375691	-	3`UTR	T	C	0.463341	0.000360205	86	71	72	65	153	0	150	0	223	0	197	0	29.7131	31.002	36.1456
9101	50499531	+	3`UTR	A	G	0.462537	0.000360205	69	65	70	55	122	0	120	0	137	0	119	0	4.56538	4.49486	4.19415
4026	188877946	+	3`UTR	A	G	0.462454	0.000360205	46	38	48	43	81	0	98	0	103	0	105	0	7.45694	8.78035	7.9145
29887	26373900	+	3`UTR	A	G	0.461906	0.000360205	63	48	59	57	153	0	166	0	200	0	159	0	15.0297	20.1233	21.289
6498	170396244	+	3`UTR	A	G	0.461525	0.000360205	72	65	59	48	92	0	114	0	102	0	103	0	29.8542	25.6159	24.5103
9069	90414030	+	3`UTR	A	G	0.461513	0.000360205	56	50	62	51	142	0	127	0	192	0	175	0	11.1478	13.2984	13.8454
7046	99150834	+	3`UTR	A	G	0.461092	0.000360205	119	120	127	92	264	0	254	0	257	0	272	0	26.5472	29.259	27.7155
5074	79592429	-	3`UTR	T	C	0.461051	0.000360205	37	32	39	33	86	0	68	0	101	0	82	0	13.6163	15.0265	15.466
1387	3727149	-	3`UTR	T	C	0.460382	0.000360205	78	60	55	52	92	0	112	0	64	0	92	0	15.3391	13.5393	11.5075
222484	27547363	-	3`UTR	T	C	0.460153	0.000360205	55	49	65	53	112	0	105	0	120	0	131	0	16.2849	16.8707	16.4935
26035	69269477	+	3`UTR	A	G	0.460027	0.000360205	43	39	45	36	76	0	66	0	103	0	78	0	8.10712	8.3718	8.5937
3586	206768432	-	3`UTR	T	C	0.459972	0.000360205	70	65	73	57	105	0	81	0	31	0	91	0	8.70255	10.8914	6.43944
151987	73066515	+	3`UTR	A	G	0.459703	0.000360205	111	84	90	86	185	0	186	0	204	0	204	0	20.9041	22.0757	20.9641
51439	17608467	+	3`UTR	A	G	0.459657	0.000360205	57	47	49	43	97	0	82	0	140	0	108	0	11.8601	11.7581	11.238
10184	78485671	-	3`UTR	T	C	0.45965	0.000360205	50	41	34	30	77	0	56	0	95	0	107	0	5.92175	6.43449	6.00556
51012	59033893	-	3`UTR	T	C	0.459555	0.000360205	157	126	141	127	279	0	317	0	361	0	409	0	45.9626	53.6911	55.271
80209	39010999	-	3`UTR	T	C	0.459186	0.000360205	44	42	57	43	103	0	85	0	114	0	109	0	17.5443	17.0027	15.7493
375743	69714868	-	3`UTR	T	C	0.458749	0.000360205	70	54	72	67	177	0	172	0	189	0	172	0	16.1962	21.7429	18.8988
50618	24240792	-	3`UTR	T	C	0.457671	0.000360205	37	31	40	34	63	0	90	0	113	0	82	0	14.789	16.3083	15.3796
51422	151576426	-	3`UTR	T	C	0.457627	0.000360205	68	50	60	58	75	0	89	0	121	0	169	0	1.94618	1.87535	2.36429
10413	102233314	+	3`UTR	A	G	0.457431	0.000360205	60	50	34	29	100	0	99	0	97	0	101	0	59.2044	73.6834	69.7945
648	22330243	+	3`UTR	A	G	0.457116	0.000360205	65	51	62	56	162	0	135	0	195	0	142	0	6.86046	7.07197	7.38463
123606	22825132	+	3`UTR	A	G	0.457009	0.000360205	64	59	56	43	97	0	108	0	120	0	111	0	7.68203	7.68253	7.11923
7572	35336311	-	3`UTR	T	C	0.45696	0.000360205	51	40	41	37	68	0	76	0	88	0	97	0	7.21932	7.45568	7.28117
375743	69710699	-	3`UTR	T	C	0.456804	0.000360205	61	50	51	44	161	0	142	0	152	0	136	0	16.1962	21.7429	18.8988
5621	4701192	+	3`UTR	A	G	0.456758	0.000360205	170	134	145	130	330	0	260	0	452	0	364	0	65.9365	75.0338	85.9165
1859	37514998	+	3`UTR	A	G	0.456755	0.000360205	125	109	132	107	174	0	243	0	256	0	244	0	10.2271	10.1394	9.18163
114882	76354889	-	3`UTR	T	C	0.456697	0.000360205	94	71	107	100	227	0	215	0	235	0	268	0	22.06	26.3218	23.3083
2957	81178334	-	3`UTR	T	C	0.456439	0.000360205	60	50	39	33	138	0	137	0	193	0	189	0	11.892	15.5241	16.3758
79647	39005538	+	3`UTR	A	G	0.453677	0.000360205	75	71	66	48	85	0	78	0	152	0	126	0	30.4684	23.2491	25.6692
84612	50753449	+	3`UTR	A	G	0.45357	0.000360205	66	62	71	52	130	0	134	0	148	0	141	0	31.0639	32.4461	28.8928
84333	91283523	+	3`UTR	A	G	0.453354	0.000360205	45	36	57	49	100	0	116	0	140	0	131	0	12.1732	15.7974	15.0523
57587	185160356	-	3`UTR	T	C	0.453248	0.000360205	66	47	54	52	174	0	151	0	196	0	189	0	12.7454	19.1	16.6537
9475	11181459	-	3`UTR	T	C	0.453091	0.000360205	98	79	74	63	206	0	200	0	274	0	250	0	40.6591	50.221	50.2992
51068	161251046	+	3`UTR	A	G	0.452993	0.000360205	126	120	96	69	213	0	189	0	234	0	282	0	21.6105	22.9491	23.5528
23248	150474207	+	3`UTR	A	G	0.452982	0.000360205	41	34	52	43	59	0	85	0	91	0	84	0	14.5318	12.9527	11.6608
9517	77509935	-	3`UTR	T	C	0.452357	0.000360205	72	56	65	57	106	0	104	0	170	0	134	0	22.4695	21.697	22.1043
9882	75285500	-	3`UTR	T	C	0.451762	0.000360205	61	48	51	44	128	0	107	0	191	0	126	0	16.5593	19.1372	18.6694
3344	48377915	+	3`UTR	A	G	0.450761	0.000360205	65	48	45	41	73	0	95	0	113	0	106	0	13.2778	14.3712	13.2912
1429	74706262	-	3`UTR	T	C	0.4507	0.000360205	44	41	61	44	98	0	133	0	150	0	144	0	6.69473	8.46746	9.25196
55754	75256227	-	CDS	T	C	0.45061	0.000360205	67	61	84	62	212	0	173	0	229	0	261	0	15.3434	22.7247	24.4543
3423	149480349	-	3`UTR	T	C	0.450483	0.000360205	130	115	162	123	239	0	304	0	292	0	360	0	15.5899	19.6215	19.9726
56889	96519862	-	3`UTR	T	C	0.450422	0.000360205	59	47	51	43	96	0	69	0	98	0	92	0	36.1008	41.6816	41.0454
7095	169994765	+	3`UTR	A	G	0.450205	0.000360205	46	40	48	37	75	0	72	0	107	0	91	0	16.929	15.779	16.9317
7871	57928984	+	3`UTR	A	G	0.450075	0.000360205	71	63	57	43	102	0	136	0	180	0	136	0	13.8995	16.0465	14.7456
727936	72976490	+	3`UTR	A	G	0.449907	0.000360205	52	45	44	34	70	0	79	0	102	0	93	0	10.0707	9.92848	9.77927
1737	112062480	+	3`UTR	A	G	0.449363	0.000360205	141	121	116	90	287	0	247	0	349	0	330	0	21.3408	26.1638	26.7066
8899	4061370	+	3`UTR	A	G	0.449345	0.000360205	77	69	66	49	152	0	118	0	189	0	148	0	16.0998	15.8411	14.5434
375748	96013327	+	3`UTR	A	G	0.449238	0.000360205	49	45	47	34	92	0	107	0	121	0	138	0	11.1444	13.0612	11.709
5955	76949735	+	3`UTR	A	G	0.449155	0.000360205	76	68	66	49	159	0	155	0	258	0	178	0	5.48329	7.50143	8.2757
4739	11184334	-	3`UTR	T	C	0.449134	0.000360205	70	62	72	54	110	0	105	0	114	0	112	0	10.9877	9.54716	6.98901
11057	89202120	+	3`UTR	A	G	0.447898	0.000360205	100	87	82	62	147	0	142	0	128	0	143	0	33.774	31.9327	32.1647
7474	55467474	-	3`UTR	T	C	0.447059	0.000360205	54	48	49	36	91	0	81	0	82	0	90	0	25.0421	20.1947	20.6667
10166	40812071	+	3`UTR	A	G	0.446832	0.000360205	55	42	48	41	90	0	60	0	119	0	113	0	8.81811	7.75913	8.84458
860	45548449	+	3`UTR	A	G	0.446562	0.000360205	141	127	169	122	260	0	290	0	325	0	345	0	34.6948	36.6795	32.0364
5727	95446008	-	3`UTR	T	C	0.446538	0.000360205	53	47	45	33	114	0	96	0	151	0	110	0	25.2115	30.7306	22.9317
1362	30465147	+	3`UTR	A	G	0.446184	0.000360205	70	57	69	55	137	0	99	0	156	0	177	0	9.68423	11.5813	11.9662
55500	22686808	+	3`UTR	A	G	0.446037	0.000360205	80	71	74	54	110	0	118	0	130	0	102	0	27.9874	31.0103	24.4637
677	68787729	-	3`UTR	T	C	0.445611	0.000360205	276	248	305	219	399	0	456	0	499	0	594	0	93.8461	76.7798	73.0205
84910	112117486	+	3`UTR	A	G	0.445422	0.000360205	46	41	83	60	112	0	102	0	121	0	126	0	18.982	20.1257	21.2616
114991	114050060	+	CDS	A	G	0.445395	0.000360205	85	67	66	54	83	0	70	0	100	0	116	0	11.2102	9.05455	7.98564
6653	121631593	+	3`UTR	A	G	0.445141	0.000360205	73	51	62	57	210	0	207	0	218	0	194	0	13.0941	19.0317	15.0742
79109	125438238	-	3`UTR	T	C	0.444886	0.000360205	83	62	64	55	112	0	98	0	131	0	117	0	17.5198	17.4619	18.2611
4784	13097361	+	3`UTR	A	G	0.444707	0.000360205	65	46	63	57	109	0	91	0	67	0	88	0	21.6155	28.7782	24.4951
26060	57271355	+	3`UTR	A	G	0.444368	0.000360205	62	50	58	46	121	0	127	0	144	0	130	0	17.154	19.3974	18.6148
51014	115614140	-	3`UTR	T	C	0.444148	0.000360205	136	118	136	100	318	0	286	0	357	0	325	0	24.359	32.5783	32.625
6670	173909941	-	CDS	T	C	0.443761	0.000360205	151	136	146	103	297	0	309	0	326	0	366	0	13.7922	14.3437	14.196
55669	179393053	+	3`UTR	A	G	0.443752	0.000360205	43	34	41	33	78	0	63	0	75	0	79	0	21.0483	19.9059	20.4982
26224	77006488	-	3`UTR	T	C	0.443585	0.000360205	68	53	65	53	107	0	120	0	155	0	164	0	5.56669	6.75635	7.18931
10274	136337005	-	3`UTR	T	C	0.443452	0.000360205	52	44	52	39	98	0	90	0	113	0	119	0	18.6394	21.4099	19.7549
10927	88475401	+	3`UTR	A	G	0.443352	0.000360205	169	157	163	111	281	0	288	0	323	0	345	0	34.7945	34.7761	37.6853
5562	40762079	-	3`UTR	T	C	0.443267	0.000360205	61	52	74	55	115	0	116	0	137	0	173	0	10.2934	12.1603	12.9262
58478	82460223	+	3`UTR	A	G	0.442975	0.000360205	75	59	51	41	146	0	158	0	210	0	223	0	15.1427	21.1028	23.9502
201725	158669715	-	3`UTR	T	C	0.442925	0.000360205	53	45	43	32	76	0	79	0	99	0	124	0	6.62076	6.69384	7.14457
79901	171556976	+	3`UTR	A	G	0.4421	0.000360205	164	144	147	105	384	0	391	0	437	0	434	0	36.0437	51.137	52.3713
26135	67412880	-	3`UTR	T	C	0.441888	0.000360205	246	217	248	176	534	0	549	0	603	0	575	0	40.858	45.5733	42.6456
10207	62163348	+	3`UTR	A	G	0.441878	0.000360205	51	38	44	37	80	0	92	0	80	0	101	0	15.3868	16.0905	14.1788
29068	130232174	-	3`UTR	T	C	0.441776	0.000360205	88	64	86	74	192	0	179	0	184	0	182	0	19.946	24.4911	20.9587
51	75946525	-	3`UTR	T	C	0.441675	0.000360205	68	57	67	50	106	0	100	0	155	0	125	0	13.166	11.4827	11.5124
2935	11871640	-	3`UTR	T	C	0.441541	0.000360205	63	51	79	61	120	0	130	0	129	0	113	0	36.9551	36.8061	34.2869
6498	170393893	+	3`UTR	A	G	0.440972	0.000360205	80	64	63	49	106	0	100	0	114	0	110	0	29.8542	25.6159	24.5103
9403	86862788	-	3`UTR	T	C	0.440682	0.000360205	96	82	84	61	160	0	148	0	188	0	206	0	22.3414	25.6824	29.7144
8672	20806810	-	3`UTR	T	C	0.440507	0.000360205	56	41	39	33	86	0	91	0	113	0	117	0	21.3552	20.7357	18.6018
4026	188879216	+	3`UTR	A	G	0.44023	0.000360205	51	36	48	42	100	0	94	0	99	0	115	0	7.45694	8.78035	7.9145
163590	179845083	-	3`UTR	T	C	0.439906	0.000360205	61	45	67	56	129	0	166	0	219	0	188	0	15.6699	19.4762	19.8929
2776	77718479	-	3`UTR	T	C	0.439732	0.000360205	128	117	125	84	238	0	243	0	262	0	267	0	25.8348	23.9602	23.047
440275	40035456	+	3`UTR	A	G	0.439537	0.000360205	60	50	61	45	112	0	112	0	114	0	132	0	13.3431	13.4318	13.5554
374354	113908639	+	3`UTR	A	G	0.439293	0.000360205	36	29	42	32	115	0	129	0	104	0	140	0	8.03759	13.0561	11.742
163590	179864733	-	3`UTR	T	C	0.438998	0.000360205	135	120	128	88	257	0	245	0	274	0	281	0	15.6699	19.4762	19.8929
3685	186680660	+	3`UTR	A	G	0.438605	0.000360205	57	47	50	37	152	0	117	0	150	0	174	0	17.2787	21.5459	22.0388
10253	80336283	-	3`UTR	T	C	0.43834	0.000360205	72	61	71	51	59	0	98	0	101	0	65	0	15.2121	11.3156	10.2696
54947	55586131	+	3`UTR	A	G	0.438272	0.000360205	53	39	52	43	133	0	165	0	218	0	202	0	19.8361	31.6528	35.5512
64225	38295454	-	3`UTR	T	C	0.438128	0.000360205	190	164	199	140	338	0	317	0	400	0	378	0	35.4009	38.0591	36.9446
122809	55046692	+	3`UTR	A	G	0.438029	0.000360205	68	48	57	49	117	0	106	0	115	0	117	0	13.6342	13.158	13.0954
4664	190687288	+	CDS	A	G	0.437657	0.000360205	113	99	142	98	254	0	227	0	262	0	296	0	21.8847	27.611	25.058
253558	30643931	+	3`UTR	A	G	0.43764	0.000360205	100	77	89	70	209	0	157	0	206	0	231	0	15.2158	16.8363	15.0627
55802	53286631	-	3`UTR	T	C	0.437177	0.000360205	60	45	46	37	121	0	92	0	116	0	136	0	13.2597	11.8808	10.7745
5074	79591786	-	3`UTR	T	C	0.437172	0.000360205	102	80	104	80	225	0	205	0	272	0	292	0	13.6163	15.0265	15.466
847	34471532	+	3`UTR	A	G	0.437104	0.000360205	78	55	48	41	66	0	75	0	137	0	134	0	14.2766	11.747	13.802
57533	7030574	+	3`UTR	A	G	0.437037	0.000360205	104	91	112	77	151	0	147	0	188	0	220	0	12.1798	12.3994	11.8883
9867	109335244	-	3`UTR	T	C	0.436752	0.000360205	86	72	85	61	127	0	127	0	158	0	184	0	22.2573	21.7312	22.7778
348235	59110219	-	3`UTR	T	C	0.436377	0.000360205	115	96	131	94	199	0	196	0	280	0	292	0	22.2825	24.3211	28.0273
139231	104191602	+	3`UTR	A	G	0.436073	0.000360205	89	64	71	59	142	0	144	0	183	0	148	0	24.3458	23.0428	23.5182
200933	196585149	+	3`UTR	A	G	0.43592	0.000360205	79	66	56	40	95	0	106	0	157	0	144	0	11.3106	10.1502	10.6338
127933	162523769	+	3`UTR	A	G	0.435776	0.000360205	84	76	105	69	242	0	253	0	168	0	287	0	19.0926	30.6238	27.8434
127933	162528553	+	3`UTR	A	G	0.43549	0.000360205	56	46	58	42	185	0	160	0	216	0	183	0	19.0926	30.6238	27.8434
10614	45151661	+	3`UTR	A	G	0.435338	0.000360205	48	36	53	42	81	0	76	0	142	0	96	0	28.9753	28.1543	31.3958
54149	17790665	-	3`UTR	T	C	0.435216	0.000360205	48	38	48	36	68	0	52	0	93	0	84	0	10.6097	7.03824	8.92306
54800	183679853	+	3`UTR	A	G	0.434712	0.000360205	78	58	83	66	178	0	138	0	158	0	118	0	20.3876	20.5834	17.4593
6049	26212925	-	3`UTR	T	C	0.434544	0.000360205	150	106	103	86	265	0	230	0	379	0	340	0	21.7704	28.5935	28.2114
4026	188878468	+	3`UTR	A	G	0.43443	0.000360205	46	37	45	33	104	0	91	0	85	0	124	0	7.45694	8.78035	7.9145
55500	22685310	+	3`UTR	A	G	0.434375	0.000360205	136	120	126	84	246	0	232	0	271	0	184	0	27.9874	31.0103	24.4637
6498	170394726	+	3`UTR	A	G	0.434061	0.000360205	92	77	94	66	138	0	106	0	132	0	134	0	29.8542	25.6159	24.5103
54431	182777904	+	3`UTR	A	G	0.433939	0.000360205	44	31	48	40	126	0	100	0	156	0	163	0	5.15608	5.64074	6.49062
55970	67705024	-	3`UTR	T	C	0.43383	0.000360205	89	61	76	65	138	0	161	0	199	0	226	0	18.0133	23.5219	24.3636
5629	214038464	+	3`UTR	A	G	0.433762	0.000360205	85	75	98	65	127	0	124	0	114	0	106	0	22.1505	16.4228	11.2576
6498	170393872	+	3`UTR	A	G	0.433468	0.000360205	90	61	58	50	110	0	103	0	117	0	118	0	29.8542	25.6159	24.5103
28962	108043305	-	3`UTR	T	C	0.433445	0.000360205	54	44	39	28	132	0	107	0	149	0	149	0	6.64756	9.55882	10.1065
57587	185162881	-	CDS	T	C	0.433317	0.000360205	81	65	81	59	235	0	209	0	187	0	224	0	12.7454	19.1	16.6537
157769	123813861	+	3`UTR	A	G	0.433273	0.000360205	58	49	55	38	101	0	99	0	146	0	144	0	13.4777	15.4449	15.6452
55504	23674092	+	3`UTR	A	G	0.433041	0.000360205	93	79	105	72	124	0	131	0	133	0	130	0	16.6771	14.6066	12.6175
10299	10436432	+	3`UTR	A	G	0.432928	0.000360205	68	45	74	65	116	0	130	0	125	0	137	0	24.078	25.1501	23.9009
5529	63374389	-	3`UTR	T	C	0.432677	0.000360205	36	27	49	38	77	0	86	0	85	0	121	0	12.9672	12.8397	13.3261
51026	21518005	+	3`UTR	A	G	0.432604	0.000360205	63	54	65	44	111	0	120	0	143	0	97	0	14.4398	15.1709	15.3153
10140	50862854	-	3`UTR	T	C	0.432536	0.000360205	66	55	56	39	96	0	135	0	155	0	150	0	17.2489	19.0102	19.7332
54965	196734278	+	3`UTR	A	G	0.432281	0.000360205	98	71	70	56	125	0	122	0	199	0	203	0	14.9882	13.0918	15.0374
1021	92614489	-	3`UTR	T	C	0.431589	0.000360205	56	48	73	49	111	0	114	0	118	0	112	0	16.2222	17.8235	14.5714
84640	143220497	+	3`UTR	A	G	0.43149	0.000360205	44	34	55	41	113	0	82	0	119	0	122	0	6.78032	7.69905	7.35636
5062	196832220	+	3`UTR	A	G	0.431226	0.000360205	106	75	101	82	160	0	128	0	165	0	189	0	44.1758	41.9384	42.6601
23705	115174877	-	3`UTR	T	C	0.430301	0.000360205	51	36	52	42	106	0	153	0	84	0	89	0	7.8835	10.6785	7.55248
83695	2888842	+	3`UTR	A	G	0.429871	0.000360205	78	66	85	57	155	0	134	0	211	0	249	0	16.2331	14.9196	19.9209
5229	115212227	-	3`UTR	T	C	0.429849	0.000360205	55	44	69	49	83	0	127	0	159	0	127	0	5.22216	5.61606	5.3247
6605	40628460	-	3`UTR	T	C	0.429807	0.000360205	116	91	116	84	156	0	143	0	211	0	186	0	2.80971	2.4755	2.88721
7764	53568141	-	3`UTR	T	C	0.429597	0.000360205	138	107	108	79	141	0	169	0	188	0	215	0	27.6437	26.4803	24.6613
90488	106971762	+	3`UTR	A	G	0.429499	0.000360205	118	78	83	71	129	0	120	0	163	0	182	0	12.0439	10.2681	11.1651
116064	120330069	-	3`UTR	T	C	0.429464	0.000360205	81	59	72	56	194	0	169	0	141	0	220	0	20.2369	28.1263	27.1179
7048	30692106	+	3`UTR	A	G	0.429412	0.000360205	63	42	46	39	120	0	131	0	126	0	171	0	8.5505	10.5984	10.674
9451	88557045	-	3`UTR	T	C	0.429082	0.000360205	55	45	58	40	69	0	66	0	93	0	115	0	9.01807	7.97683	8.21266
126731	229325251	-	CDS	T	C	0.429076	0.000360205	74	52	61	49	104	0	89	0	110	0	99	0	8.42126	7.71724	7.52976
7046	99151068	+	3`UTR	A	G	0.428918	0.000360205	118	101	108	71	240	0	221	0	279	0	315	0	26.5472	29.259	27.7155
54793	25429447	-	3`UTR	T	C	0.4286	0.000360205	53	42	62	44	142	0	138	0	186	0	211	0	10.7031	14.6402	17.6849
890	121817100	-	3`UTR	T	C	0.42825	0.000360205	58	48	65	44	178	0	171	0	215	0	246	0	27.8999	40.642	44.38
6059	145127849	+	3`UTR	A	G	0.427845	0.000360205	141	106	121	90	281	0	234	0	313	0	368	0	14.2562	16.7657	17.448
27125	132880525	-	3`UTR	T	C	0.427802	0.000360205	108	92	110	72	237	0	251	0	239	0	208	0	33.7541	37.0385	33.5208
84513	38263388	-	3`UTR	T	C	0.427377	0.000360205	46	36	52	37	54	0	57	0	83	0	97	0	8.09622	6.28115	7.90312
2004	96269601	+	3`UTR	A	G	0.427171	0.000360205	151	120	153	107	276	0	299	0	423	0	346	0	35.4715	38.6254	38.5394
282809	89419850	-	3`UTR	T	C	0.427042	0.000360205	49	36	41	31	78	0	79	0	78	0	98	0	4.39925	5.07892	5.4841
865	67099991	+	3`UTR	A	G	0.427032	0.000360205	145	121	146	97	283	0	278	0	307	0	305	0	28.2799	35.1589	33.4098
171546	34434903	-	3`UTR	T	C	0.426888	0.000360205	85	71	89	59	116	0	120	0	170	0	134	0	12.0747	13.5418	14.7843
55333	70372887	-	3`UTR	T	C	0.426415	0.000360205	57	38	58	48	114	0	119	0	165	0	144	0	8.50498	10.9279	11.2074
23365	120485851	+	3`UTR	A	G	0.426152	0.000360205	95	80	75	49	160	0	122	0	138	0	159	0	22.4514	26.6834	23.911
9939	145921951	-	3`UTR	T	C	0.426128	0.000360205	70	51	74	56	101	0	97	0	123	0	130	0	14.8479	11.5168	12.5678
23086	108505860	-	3`UTR	T	C	0.425975	0.000360205	88	76	96	61	200	0	183	0	264	0	216	0	23.4073	30.8052	28.4588
51719	230819463	+	3`UTR	A	G	0.425687	0.000360205	57	44	52	37	137	0	124	0	171	0	101	0	18.9834	21.4826	21.3627
23607	47626080	+	3`UTR	A	G	0.425	0.000360205	54	42	47	33	108	0	100	0	134	0	155	0	14.0175	16.5788	16.3628
1525	17566881	+	3`UTR	A	G	0.424938	0.000360205	124	88	91	70	192	0	169	0	149	0	191	0	32.9275	28.7875	30.7969
51014	115615077	-	3`UTR	T	C	0.42489	0.000360205	67	56	66	43	176	0	130	0	184	0	141	0	24.359	32.5783	32.625
7559	6689785	-	3`UTR	T	C	0.424544	0.000360205	48	37	51	36	93	0	99	0	103	0	105	0	17.1823	16.6351	15.6366
57472	180576708	+	3`UTR	A	G	0.423632	0.000360205	142	97	143	113	203	0	235	0	264	0	296	0	31.5997	30.6445	29.0816
84248	197783876	+	3`UTR	A	G	0.423358	0.000360205	92	72	77	53	174	0	161	0	226	0	197	0	19.8671	22.7483	22.9013
2551	25769641	+	3`UTR	A	G	0.422833	0.000360205	80	68	89	56	169	0	157	0	194	0	164	0	10.6567	12.0214	11.4278
23446	105389155	+	3`UTR	A	G	0.422829	0.000360205	146	104	150	113	290	0	305	0	354	0	380	0	13.1065	18.1416	17.1291
91663	53875377	+	3`UTR	A	G	0.422673	0.000360205	120	96	133	89	206	0	214	0	197	0	322	0	29.9048	34.1625	35.3563
8935	26669068	-	3`UTR	T	C	0.422222	0.000360205	75	60	72	48	180	0	176	0	200	0	221	0	13.8181	19.9146	21.0204
6653	121630694	+	3`UTR	A	G	0.421983	0.000360205	65	49	58	41	145	0	146	0	112	0	125	0	13.0941	19.0317	15.0742
3930	225402036	-	3`UTR	T	C	0.421683	0.000360205	90	66	80	58	288	0	256	0	360	0	299	0	21.9397	33.3514	34.0173
55186	140979135	+	3`UTR	A	G	0.421485	0.000360205	208	165	196	131	273	0	248	0	370	0	378	0	26.9859	23.8128	24.8653
54989	34980268	-	3`UTR	T	C	0.420906	0.000360205	71	52	61	44	139	0	117	0	163	0	133	0	21.8516	23.6061	22.7415
64844	159767687	+	3`UTR	A	G	0.420837	0.000360205	137	104	128	89	189	0	205	0	282	0	219	0	20.4122	20.8926	21.4329
659	202561156	+	3`UTR	A	G	0.420474	0.000360205	68	50	88	63	144	0	149	0	146	0	165	0	18.4797	23.3062	20.077
151987	73066306	+	3`UTR	A	G	0.419847	0.000360205	80	51	72	59	89	0	104	0	115	0	94	0	20.9041	22.0757	20.9641
64395	69830125	+	CDS	A	G	0.419512	0.000360205	60	40	69	54	125	0	104	0	91	0	137	0	14.0417	15.5767	16.8283
100505573	40325002	+	3`UTR	A	G	0.419478	0.000360205	58	39	58	45	78	0	91	0	86	0	143	0	11.7207	11.9698	15.1537
116064	120325391	-	3`UTR	T	C	0.419216	0.000360205	70	49	86	64	167	0	154	0	195	0	197	0	20.2369	28.1263	27.1179
253461	141447876	+	3`UTR	A	G	0.419028	0.000360205	157	114	134	96	217	0	240	0	257	0	273	0	26.2434	26.0903	24.7806
23516	22422514	+	3`UTR	A	G	0.418248	0.000360205	107	79	90	63	158	0	169	0	333	0	308	0	18.6473	25.6972	29.9381
25937	149519214	-	3`UTR	T	C	0.418218	0.000360205	58	44	47	32	120	0	126	0	168	0	151	0	14.4943	17.7371	16.9309
8555	96562730	-	CDS	T	C	0.417647	0.000360205	57	38	48	37	78	0	107	0	97	0	92	0	4.89457	4.44468	4.37323
9804	235111999	-	3`UTR	T	C	0.417406	0.000360205	193	156	191	121	350	0	352	0	431	0	447	0	40.244	48.4946	52.0248
65979	28498240	+	3`UTR	A	G	0.417391	0.000360205	70	45	64	51	114	0	128	0	128	0	138	0	11.3883	10.1983	9.76755
89797	20121479	+	3`UTR	A	G	0.417184	0.000360205	97	76	98	64	95	0	120	0	69	0	120	0	37.47	31.7862	27.7031
2752	182383862	-	3`UTR	T	C	0.417151	0.000360205	234	177	229	155	374	0	417	0	460	0	447	0	19.3537	21.6734	20.9372
10006	26748442	-	3`UTR	T	C	0.41699	0.000360205	71	52	63	44	95	0	117	0	177	0	93	0	13.0419	11.7519	12.1434
134430	111127635	+	3`UTR	A	G	0.416937	0.000360205	124	80	91	72	227	0	183	0	235	0	200	0	17.2237	19.0205	18.347
1964	20124879	-	3`UTR	T	C	0.4168	0.000360205	65	41	52	42	122	0	140	0	144	0	157	0	30.5344	40.1366	39.0334
23086	108506448	-	3`UTR	T	C	0.416667	0.000360205	53	43	59	37	143	0	135	0	141	0	176	0	23.4073	30.8052	28.4588
25923	63626513	-	3`UTR	T	C	0.416272	0.000360205	96	72	90	61	153	0	162	0	213	0	178	0	29.1273	31.7128	33.1202
10492	85612133	-	3`UTR	T	C	0.416198	0.000360205	248	207	254	154	413	0	407	0	550	0	496	0	45.034	49.318	47.9905
5230	78126777	+	3`UTR	A	G	0.416098	0.000360205	62	48	87	57	128	0	174	0	182	0	191	0	77.312	81.61	94.0876
23607	47625257	+	3`UTR	A	G	0.415625	0.000360205	57	39	46	34	119	0	117	0	128	0	100	0	14.0175	16.5788	16.3628
5906	111712457	+	3`UTR	A	G	0.415441	0.000360205	114	88	127	83	254	0	305	0	313	0	338	0	7.51986	8.57679	9.29979
5440	100153653	+	3`UTR	A	G	0.414722	0.000360205	102	75	104	71	186	0	177	0	228	0	220	0	13.998	14.8224	17.6249
54989	34978758	-	3`UTR	T	C	0.41466	0.000360205	68	53	70	45	151	0	119	0	115	0	140	0	21.8516	23.6061	22.7415
9554	120155705	-	3`UTR	T	C	0.414583	0.000360205	47	33	49	35	58	0	68	0	102	0	92	0	7.06915	6.4421	6.73288
3572	55937073	-	3`UTR	T	C	0.414431	0.000360205	73	46	58	46	122	0	140	0	210	0	159	0	18.2111	23.1705	23.1004
8085	49020360	-	3`UTR	T	C	0.414189	0.000360205	110	90	115	70	150	0	159	0	182	0	198	0	27.3994	29.3228	23.0742
10140	50863129	-	CDS	T	C	0.413946	0.000360205	119	91	89	58	168	0	180	0	234	0	231	0	17.2489	19.0102	19.7332
323	40813724	-	3`UTR	T	C	0.413825	0.000360205	55	38	61	44	107	0	91	0	67	0	84	0	11.7537	11.8587	9.01902
90488	106971763	+	3`UTR	A	G	0.413729	0.000360205	114	82	91	63	129	0	120	0	164	0	182	0	12.0439	10.2681	11.1651
2004	96267480	+	3`UTR	A	G	0.413333	0.000360205	102	78	91	59	175	0	168	0	232	0	177	0	35.4715	38.6254	38.5394
5045	90883371	+	3`UTR	A	G	0.413253	0.000360205	167	109	162	123	233	0	240	0	226	0	301	0	68.0683	60.7319	64.667
9882	75284865	-	3`UTR	T	C	0.41298	0.000360205	72	53	61	41	137	0	95	0	171	0	138	0	16.5593	19.1372	18.6694
57826	132203387	-	3`UTR	T	C	0.412972	0.000360205	105	71	82	60	148	0	141	0	158	0	144	0	24.6865	23.5682	22.1739
51527	96386456	+	3`UTR	A	G	0.411975	0.000360205	69	49	68	47	114	0	104	0	135	0	132	0	8.79435	8.77265	9.59055
9169	45921821	-	3`UTR	T	C	0.41189	0.000360205	112	82	109	73	170	0	188	0	217	0	221	0	18.4889	19.3639	18.1825
56888	85053927	+	3`UTR	A	G	0.411654	0.000360205	76	57	69	45	91	0	120	0	130	0	123	0	13.8614	13.3685	13.7069
51663	32354616	-	3`UTR	T	C	0.411624	0.000360205	135	89	124	92	217	0	220	0	270	0	243	0	19.9242	20.1062	19.7755
23369	20250645	-	3`UTR	T	C	0.411471	0.000360205	115	82	124	85	277	0	266	0	262	0	316	0	40.5143	51.0473	46.7029
102	58596458	-	3`UTR	T	C	0.411228	0.000360205	81	62	88	56	144	0	143	0	184	0	172	0	8.61416	9.42864	9.56232
127933	162528306	+	3`UTR	A	G	0.411131	0.000360205	81	51	66	51	187	0	190	0	233	0	268	0	19.0926	30.6238	27.8434
3845	25206147	-	3`UTR	T	C	0.410807	0.000360205	161	105	145	108	195	0	192	0	277	0	223	0	34.4231	31.2147	32.9952
84193	99398131	-	3`UTR	T	C	0.410115	0.000360205	76	46	49	39	153	0	152	0	221	0	183	0	15.9683	18.8402	20.768
23250	112884264	+	3`UTR	A	G	0.409889	0.000360205	48	33	57	40	109	0	94	0	146	0	113	0	10.9427	15.3661	11.7714
394	32155470	+	3`UTR	A	G	0.409698	0.000360205	100	68	120	85	205	0	203	0	266	0	242	0	20.0165	23.1996	21.7887
400	101395636	-	3`UTR	T	C	0.409447	0.000360205	103	84	104	61	219	0	215	0	307	0	335	0	7.72967	9.87742	10.5428
26031	24799388	-	3`UTR	T	C	0.409189	0.000360205	161	98	140	110	238	0	260	0	263	0	252	0	48.8377	51.291	49.598
253943	63211241	+	3`UTR	A	G	0.409053	0.000360205	80	60	105	67	136	0	130	0	152	0	137	0	24.1937	23.0544	23.8079
162073	19121355	+	3`UTR	A	G	0.409029	0.000360205	82	60	81	53	121	0	158	0	181	0	165	0	14.7227	16.6532	15.0232
2335	215361003	-	3`UTR	T	C	0.408482	0.000360205	81	61	68	43	119	0	123	0	136	0	122	0	9.96501	11.5389	10.2155
94081	175528314	+	3`UTR	A	G	0.408361	0.000360205	105	74	108	73	157	0	166	0	165	0	204	0	16.7831	18.9924	20.4107
51094	202941018	-	3`UTR	T	C	0.408287	0.000360205	92	73	92	55	174	0	186	0	203	0	264	0	23.962	34.3439	34.3529
659	202567554	+	3`UTR	A	G	0.408261	0.000360205	58	45	67	41	117	0	133	0	153	0	157	0	18.4797	23.3062	20.077
9188	68984806	+	3`UTR	A	G	0.40823	0.000360205	98	76	116	71	169	0	179	0	210	0	227	0	41.3965	45.5729	46.1578
659	202561157	+	3`UTR	A	G	0.408088	0.000360205	70	48	88	61	145	0	150	0	147	0	166	0	18.4797	23.3062	20.077
7003	12944295	+	3`UTR	A	G	0.406877	0.000360205	112	89	117	69	248	0	242	0	253	0	235	0	49.7526	60.401	56.5556
29103	43107784	+	3`UTR	A	G	0.40649	0.000360205	64	43	53	37	61	0	70	0	81	0	85	0	11.4182	11.9855	11.4429
3156	75360963	+	3`UTR	A	G	0.406455	0.000360205	105	82	132	79	186	0	207	0	214	0	242	0	21.3271	20.7073	19.1981
64747	158829451	+	3`UTR	A	G	0.406408	0.000360205	95	66	83	56	186	0	156	0	223	0	231	0	9.8312	11.3001	11.7112
56990	131392386	+	3`UTR	A	G	0.40633	0.000360205	77	47	64	49	122	0	90	0	144	0	142	0	14.9553	13.1036	14.0148
26190	120759378	-	3`UTR	T	C	0.405955	0.000360205	88	60	73	50	119	0	105	0	135	0	126	0	15.2322	14.2125	14.1074
5814	44878256	-	3`UTR	T	C	0.405875	0.000360205	81	64	85	50	196	0	264	0	189	0	238	0	25.9034	31.7364	30.0238
2005	205608224	-	3`UTR	T	C	0.405442	0.000360205	55	40	72	46	115	0	94	0	151	0	125	0	15.1057	19.3972	17.5477
9581	44319796	-	3`UTR	T	C	0.40513	0.000360205	80	53	70	49	148	0	125	0	151	0	154	0	8.4814	8.37436	8.77276
51199	50721478	-	3`UTR	T	C	0.404936	0.000360205	70	47	58	40	144	0	125	0	138	0	133	0	13.243	15.1411	14.8361
57646	113798673	-	3`UTR	T	C	0.404758	0.000360205	98	69	99	65	148	0	179	0	165	0	205	0	15.1706	15.8417	15.3171
9908	75643390	-	3`UTR	T	C	0.404725	0.000360205	62	45	66	42	93	0	99	0	108	0	109	0	29.4451	27.7777	28.5466
1964	20126023	-	3`UTR	T	C	0.404608	0.000360205	119	75	97	71	245	0	186	0	265	0	215	0	30.5344	40.1366	39.0334
51663	32355644	-	3`UTR	T	C	0.404555	0.000360205	132	101	123	74	209	0	181	0	276	0	240	0	19.9242	20.1062	19.7755
3638	155309069	+	3`UTR	A	G	0.404194	0.000360205	177	127	195	125	302	0	418	0	337	0	390	0	36.4332	46.8839	39.6609
116064	120325768	-	3`UTR	T	C	0.403025	0.000360205	106	69	80	56	195	0	213	0	213	0	241	0	20.2369	28.1263	27.1179
51278	181090744	+	3`UTR	A	G	0.402848	0.000360205	104	77	88	54	133	0	152	0	142	0	193	0	49.9448	53.6242	53.334
663	59663380	-	3`UTR	T	C	0.402691	0.000360205	82	52	74	53	202	0	190	0	229	0	228	0	12.1085	14.5897	14.5029
648	22330891	+	3`UTR	A	G	0.402622	0.000360205	138	89	98	69	145	0	163	0	147	0	200	0	6.86046	7.07197	7.38463
375743	69715874	-	3`UTR	T	C	0.402586	0.000360205	69	47	69	46	153	0	180	0	151	0	146	0	16.1962	21.7429	18.8988
688	73077267	+	3`UTR	A	G	0.402499	0.000360205	144	99	100	66	255	0	224	0	310	0	258	0	38.4833	45.0957	40.2855
652	53950015	-	3`UTR	T	C	0.402326	0.000360205	124	82	108	74	185	0	165	0	214	0	285	0	22.8573	22.0825	28.3256
4976	193697062	+	3`UTR	A	G	0.40218	0.000360205	58	39	52	35	109	0	120	0	117	0	120	0	21.27	23.0713	23.6737
291	185147137	+	3`UTR	A	G	0.401966	0.000360205	212	136	152	107	280	0	327	0	372	0	413	0	10.7468	11.4958	13.1797
22870	55229887	-	3`UTR	T	C	0.401827	0.000360205	136	94	144	94	255	0	301	0	315	0	342	0	26.0169	34.2759	29.5473
84193	99397981	-	3`UTR	T	C	0.401623	0.000360205	69	52	52	31	139	0	129	0	177	0	183	0	15.9683	18.8402	20.768
55832	67313631	+	3`UTR	A	G	0.400908	0.000360205	67	46	46	30	81	0	75	0	139	0	109	0	17.1079	17.4896	17.7475
79752	81702444	-	3`UTR	T	C	0.40078	0.000360205	46	32	56	36	117	0	128	0	142	0	158	0	8.29993	11.2804	12.6033
2332	147949733	+	3`UTR	A	G	0.400758	0.000360205	113	85	113	67	231	0	196	0	221	0	258	0	14.8723	18.6649	16.9661
195828	96386835	-	3`UTR	T	C	0.400526	0.000360205	62	38	55	40	130	0	124	0	194	0	206	0	17.4224	21.569	26.5213
1964	20124881	-	3`UTR	T	C	0.400458	0.000360205	67	40	55	41	122	0	150	0	152	0	163	0	30.5344	40.1366	39.0334
25909	246840795	-	3`UTR	T	C	0.400236	0.000360205	64	48	76	45	115	0	137	0	182	0	145	0	15.7592	18.5242	17.8491
6667	53413213	+	3`UTR	A	G	0.399971	0.000360205	172	121	160	101	263	0	268	0	288	0	296	0	41.8922	44.8656	43.9697
80012	170088196	-	3`UTR	T	C	0.399279	0.000360205	43	27	64	45	131	0	100	0	108	0	86	0	12.2522	15.852	13.7182
55970	67703169	-	3`UTR	T	C	0.398418	0.000360205	65	47	71	43	137	0	166	0	147	0	193	0	18.0133	23.5219	24.3636
23347	2803099	+	3`UTR	A	G	0.398382	0.000360205	54	38	53	33	88	0	76	0	124	0	87	0	13.1669	14.831	15.8874
55504	23675811	+	3`UTR	A	G	0.398198	0.000360205	67	44	69	46	86	0	100	0	123	0	104	0	16.6771	14.6066	12.6175
84272	32305963	+	3`UTR	A	G	0.397581	0.000360205	78	52	75	49	129	0	111	0	183	0	124	0	9.97711	10.4982	9.50235
57551	29547693	+	3`UTR	A	G	0.397561	0.000360205	124	81	102	68	189	0	191	0	197	0	200	0	17.9509	18.371	17.8175
1386	175072697	-	3`UTR	T	C	0.397454	0.000360205	64	44	49	31	82	0	74	0	93	0	75	0	20.7657	19.8168	18.968
10009	120255963	+	3`UTR	A	G	0.397292	0.000360205	139	95	118	75	210	0	202	0	189	0	209	0	26.624	24.5661	23.3021
9475	11180395	-	3`UTR	T	C	0.396619	0.000360205	110	84	103	58	193	0	181	0	247	0	266	0	40.6591	50.221	50.2992
124540	57684542	+	3`UTR	A	G	0.396491	0.000360205	108	78	114	68	162	0	172	0	236	0	245	0	26.4797	29.654	28.5993
5366	59903667	+	3`UTR	A	G	0.39627	0.000360205	81	61	86	49	99	0	110	0	157	0	155	0	16.4501	13.6376	14.3669
26258	45608390	+	3`UTR	A	G	0.396104	0.000360205	88	66	84	48	113	0	120	0	182	0	159	0	9.18747	7.9729	9.78083
10492	85608506	-	3`UTR	T	C	0.395847	0.000360205	62	45	61	36	110	0	126	0	148	0	148	0	45.034	49.318	47.9905
6667	53414421	+	3`UTR	A	G	0.395787	0.000360205	173	118	194	122	270	0	289	0	298	0	346	0	41.8922	44.8656	43.9697
9792	64632921	-	3`UTR	T	C	0.395768	0.000360205	58	37	58	39	74	0	72	0	79	0	109	0	11.617	11.4467	12.5195
4851	136495778	-	3`UTR	T	C	0.39562	0.000360205	61	43	56	34	141	0	128	0	146	0	136	0	20.0885	29.8676	22.9055
51056	17607645	+	3`UTR	A	G	0.395583	0.000360205	82	55	83	53	166	0	152	0	191	0	192	0	11.3387	12.1301	13.8418
6498	170394864	+	3`UTR	A	G	0.395563	0.000360205	81	59	104	61	144	0	92	0	147	0	116	0	29.8542	25.6159	24.5103
23683	37250792	-	3`UTR	T	C	0.395433	0.000360205	136	101	108	62	216	0	193	0	274	0	183	0	23.0623	24.998	23.6362
7905	112876560	-	3`UTR	T	C	0.39512	0.000360205	194	121	136	93	187	0	195	0	258	0	234	0	30.163	31.3674	34.9769
54741	65432011	+	3`UTR	A	G	0.394965	0.000360205	74	54	91	53	146	0	128	0	197	0	199	0	11.598	11.2107	13.241
151987	73066299	+	3`UTR	A	G	0.394627	0.000360205	79	51	79	52	94	0	100	0	106	0	94	0	20.9041	22.0757	20.9641
2120	11891515	+	3`UTR	A	G	0.394563	0.000360205	81	52	65	43	123	0	102	0	149	0	124	0	20.8161	20.4963	18.697
116064	120331199	-	3`UTR	T	C	0.394355	0.000360205	96	73	119	66	245	0	243	0	312	0	243	0	20.2369	28.1263	27.1179
23325	105168672	+	3`UTR	A	G	0.394215	0.000360205	72	48	74	47	115	0	123	0	99	0	145	0	12.1202	14.0426	14.0055
23369	20250580	-	3`UTR	T	C	0.394074	0.000360205	131	94	153	90	307	0	299	0	351	0	300	0	40.5143	51.0473	46.7029
55055	66549023	+	3`UTR	A	G	0.394069	0.000360205	70	44	55	37	88	0	69	0	120	0	106	0	8.2171	8.42279	9.5081
5471	56394377	-	3`UTR	T	C	0.393182	0.000360205	54	36	54	34	92	0	129	0	149	0	134	0	11.9753	14.2846	14.7721
139231	104189913	+	3`UTR	A	G	0.393117	0.000360205	219	155	196	116	283	0	302	0	364	0	390	0	24.3458	23.0428	23.5182
57560	160257986	-	3`UTR	T	C	0.392661	0.000360205	67	42	51	34	103	0	109	0	121	0	114	0	1.77014	2.00051	2.16525
55635	68476013	-	3`UTR	T	C	0.392623	0.000360205	63	42	75	47	176	0	147	0	198	0	248	0	11.3542	17.4785	18.2722
9759	239051080	-	3`UTR	T	C	0.39218	0.000360205	72	53	71	40	160	0	192	0	173	0	169	0	13.6084	21.3957	15.9104
5584	170305859	+	3`UTR	A	G	0.391582	0.000360205	116	80	110	66	160	0	157	0	247	0	251	0	26.8232	27.7039	28.5234
23365	120485368	+	3`UTR	A	G	0.391279	0.000360205	170	127	189	104	355	0	338	0	361	0	327	0	22.4514	26.6834	23.911
11083	62879066	-	3`UTR	T	C	0.391038	0.000360205	72	43	58	40	88	0	106	0	117	0	116	0	28.1251	29.7737	26.6915
57587	185160275	-	3`UTR	T	C	0.390875	0.000360205	72	47	65	41	137	0	130	0	158	0	146	0	12.7454	19.1	16.6537
55023	78939966	-	3`UTR	T	C	0.390795	0.000360205	103	61	98	68	172	0	165	0	142	0	206	0	14.8445	16.6032	14.3299
7046	99151063	+	3`UTR	A	G	0.390507	0.000360205	121	84	105	62	238	0	209	0	266	0	300	0	26.5472	29.259	27.7155
10483	18560798	+	3`UTR	A	G	0.390476	0.000360205	78	48	72	48	136	0	109	0	128	0	138	0	15.1921	15.1867	16.9659
10299	10437553	+	3`UTR	A	G	0.390377	0.000360205	65	47	92	52	107	0	110	0	155	0	144	0	24.078	25.1501	23.9009
23012	27323463	+	3`UTR	A	G	0.390213	0.000360205	67	40	54	37	128	0	109	0	123	0	128	0	14.3074	16.0539	15.3955
11051	56429395	-	3`UTR	T	C	0.389993	0.000360205	173	121	120	70	244	0	281	0	349	0	350	0	31.9785	37.5778	37.0641
6533	14489050	+	3`UTR	A	G	0.389515	0.000360205	79	54	79	47	112	0	128	0	88	0	174	0	24.7065	25.4249	26.4057
10009	120257708	+	3`UTR	A	G	0.389297	0.000360205	110	70	83	53	110	0	112	0	100	0	125	0	26.624	24.5661	23.3021
2734	74452862	-	3`UTR	T	C	0.388889	0.000360205	132	84	110	70	182	0	179	0	184	0	170	0	17.9303	16.6923	16.778
8019	134031575	-	3`UTR	T	C	0.388889	0.000360205	87	58	84	51	109	0	112	0	170	0	113	0	15.5133	13.9738	12.7053
55227	53922939	+	3`UTR	A	G	0.388669	0.000360205	53	33	57	37	102	0	96	0	87	0	117	0	6.60202	7.25914	7.81562
8650	73275823	-	3`UTR	T	C	0.388568	0.000360205	127	78	108	71	195	0	194	0	305	0	273	0	10.2722	11.2805	11.7574
1386	175073372	-	3`UTR	T	C	0.38848	0.000360205	70	42	61	41	97	0	115	0	101	0	126	0	20.7657	19.8168	18.968
134553	134858580	+	3`UTR	A	G	0.387888	0.000360205	66	45	51	30	93	0	75	0	109	0	86	0	16.8545	16.3563	17.733
57551	29546614	+	3`UTR	A	G	0.3875	0.000360205	84	56	75	45	119	0	135	0	149	0	123	0	17.9509	18.371	17.8175
26046	28929504	-	3`UTR	T	C	0.38716	0.000360205	56	37	53	32	102	0	116	0	128	0	144	0	13.3985	17.4438	14.9477
54149	17791478	-	3`UTR	T	C	0.387085	0.000360205	80	46	65	45	73	0	81	0	122	0	134	0	10.6097	7.03824	8.92306
64062	79319662	-	3`UTR	T	C	0.386864	0.000360205	52	35	66	39	101	0	79	0	109	0	131	0	10.5181	11.9958	11.1144
23075	9752471	+	3`UTR	A	G	0.386555	0.000360205	50	35	76	43	97	0	100	0	145	0	170	0	13.632	16.5325	17.1676
221035	63622298	+	3`UTR	A	G	0.386382	0.000360205	107	77	113	62	214	0	211	0	217	0	257	0	17.5542	23.9247	23.2329
6670	173909938	-	3`UTR	T	C	0.386027	0.000360205	168	113	155	91	290	0	303	0	317	0	355	0	13.7922	14.3437	14.196
84133	29057182	+	3`UTR	A	G	0.385654	0.000360205	86	52	66	43	113	0	96	0	153	0	78	0	36.4573	38.2129	36.9415
134553	134858149	+	3`UTR	A	G	0.385617	0.000360205	131	77	115	77	181	0	167	0	279	0	234	0	16.8545	16.3563	17.733
127933	162528462	+	3`UTR	A	G	0.385329	0.000360205	91	56	83	53	204	0	203	0	280	0	240	0	19.0926	30.6238	27.8434
4154	152463183	+	3`UTR	A	G	0.385186	0.000360205	109	70	126	77	238	0	246	0	224	0	299	0	17.4443	23.2549	21.8762
5162	58427732	-	3`UTR	T	C	0.384893	0.000360205	74	48	58	35	89	0	96	0	81	0	103	0	12.9375	13.6176	16.1113
94081	175529536	+	3`UTR	A	G	0.384117	0.000360205	81	50	73	46	91	0	107	0	161	0	150	0	16.7831	18.9924	20.4107
10905	117523192	+	3`UTR	A	G	0.383908	0.000360205	57	38	55	32	84	0	94	0	117	0	114	0	10.1825	11.5308	11.0209
9698	30932705	-	3`UTR	T	C	0.383655	0.000360205	102	62	91	58	132	0	106	0	166	0	149	0	32.7088	31.9914	29.9757
10550	69105676	+	3`UTR	A	G	0.383602	0.000360205	107	61	87	59	117	0	107	0	148	0	157	0	24.4276	22.0912	24.1185
57551	29547788	+	3`UTR	A	G	0.383488	0.000360205	108	76	115	63	154	0	159	0	155	0	162	0	17.9509	18.371	17.8175
219333	27068767	-	3`UTR	T	C	0.383003	0.000360205	95	65	105	59	160	0	212	0	294	0	295	0	17.7832	21.0185	24.7244
94081	175528285	+	3`UTR	A	G	0.382693	0.000360205	81	53	92	54	115	0	129	0	112	0	163	0	16.7831	18.9924	20.4107
8934	205768995	-	3`UTR	T	C	0.382599	0.000360205	68	44	59	35	50	0	75	0	100	0	94	0	10.9692	8.33411	9.09805
5939	56591612	+	3`UTR	A	G	0.382279	0.000360205	155	93	152	97	191	0	197	0	218	0	261	0	31.3006	23.6852	26.1095
2355	28416345	+	3`UTR	A	G	0.381922	0.000360205	77	48	80	49	133	0	171	0	175	0	197	0	43.4472	49.6664	42.565
5727	95443620	-	3`UTR	T	C	0.381865	0.000360205	98	66	99	56	241	0	270	0	235	0	246	0	25.2115	30.7306	22.9317
23032	77696339	-	3`UTR	T	C	0.381247	0.000360205	89	61	105	58	135	0	149	0	205	0	162	0	16.0426	15.4021	15.0713
23244	39824216	-	3`UTR	T	C	0.381145	0.000360205	54	33	58	36	112	0	116	0	158	0	125	0	19.8573	20.7941	20.277
9425	4954414	+	3`UTR	A	G	0.381067	0.000360205	75	49	69	40	114	0	102	0	159	0	116	0	15.9419	16.6375	15.1345
114569	119244767	+	3`UTR	A	G	0.380757	0.000360205	167	115	148	81	420	0	406	0	462	0	459	0	22.7211	34.6321	32.8059
5537	125149257	-	3`UTR	T	C	0.379735	0.000360205	215	141	247	141	303	0	391	0	441	0	464	0	20.5513	21.6086	21.6734
57708	66986743	+	3`UTR	A	G	0.379708	0.000360205	71	47	69	39	99	0	93	0	119	0	100	0	9.05771	7.67679	7.36387
10927	88478345	+	3`UTR	A	G	0.379618	0.000360205	150	90	125	78	216	0	224	0	281	0	299	0	34.7945	34.7761	37.6853
11342	149961964	+	3`UTR	A	G	0.379381	0.000360205	155	106	123	67	243	0	231	0	285	0	225	0	20.3583	20.867	21.5464
901	77166850	+	3`UTR	A	G	0.379115	0.000360205	68	45	64	36	96	0	87	0	112	0	110	0	7.85449	6.50907	5.76745
56987	107807578	+	3`UTR	A	G	0.379042	0.000360205	65	45	97	52	168	0	146	0	171	0	165	0	12.3871	14.5117	12.9289
6400	81474901	-	3`UTR	T	C	0.37883	0.000360205	89	61	98	53	147	0	165	0	200	0	209	0	16.4003	16.156	17.4707
6498	170393620	+	3`UTR	A	G	0.378808	0.000360205	89	58	100	57	106	0	132	0	160	0	130	0	29.8542	25.6159	24.5103
133619	127554741	+	3`UTR	A	G	0.378592	0.000360205	92	61	68	38	136	0	107	0	174	0	145	0	10.1084	11.1303	11.8577
23471	70574273	-	3`UTR	T	C	0.378582	0.000360205	64	38	48	30	97	0	76	0	156	0	119	0	18.4376	21.4407	26.4362
29979	83660785	-	3`UTR	T	C	0.378424	0.000360205	228	157	207	111	299	0	329	0	397	0	397	0	29.2744	31.2956	33.1302
10929	95070851	+	3`UTR	A	G	0.378258	0.000360205	76	45	56	35	60	0	78	0	99	0	102	0	22.6064	21.7541	24.0999
6400	81473596	-	3`UTR	T	C	0.377953	0.000360205	96	55	73	47	138	0	142	0	199	0	195	0	16.4003	16.156	17.4707
5814	44882544	-	3`UTR	T	C	0.377842	0.000360205	100	59	104	65	217	0	198	0	264	0	262	0	25.9034	31.7364	30.0238
10492	85609846	-	3`UTR	T	C	0.377476	0.000360205	70	38	77	52	118	0	132	0	144	0	162	0	45.034	49.318	47.9905
51341	4047642	-	3`UTR	T	C	0.37738	0.000360205	166	111	208	114	290	0	347	0	213	0	339	0	28.0538	31.4823	26.0981
51474	50176618	-	3`UTR	T	C	0.376967	0.000360205	131	81	125	74	185	0	181	0	260	0	304	0	21.3031	20.8793	22.2588
26118	27312926	+	3`UTR	A	G	0.376966	0.000360205	72	47	50	28	83	0	74	0	129	0	124	0	5.54791	4.87498	6.82563
5361	127037162	+	3`UTR	A	G	0.376947	0.000360205	75	44	101	63	164	0	139	0	150	0	196	0	28.0802	30.6617	34.532
359948	234605364	-	3`UTR	T	C	0.376708	0.000360205	124	74	116	71	201	0	218	0	195	0	255	0	58.091	67.666	62.7169
23086	108506313	-	3`UTR	T	C	0.376693	0.000360205	91	51	63	41	142	0	130	0	185	0	171	0	23.4073	30.8052	28.4588
84629	5307059	-	3`UTR	T	C	0.376533	0.000360205	78	53	86	46	148	0	161	0	103	0	159	0	55.9067	64.6769	57.7596
57542	27799840	+	3`UTR	A	G	0.376089	0.000360205	67	41	64	38	78	0	102	0	130	0	111	0	13.4562	15.1962	15.6856
11228	26072409	+	3`UTR	A	G	0.375869	0.000360205	56	33	52	32	95	0	87	0	144	0	117	0	10.846	12.5465	12.5768
162073	19119738	+	3`UTR	A	G	0.375712	0.000360205	77	50	79	44	152	0	147	0	138	0	139	0	14.7227	16.6532	15.0232
84333	91278960	+	3`UTR	A	G	0.375689	0.000360205	75	46	83	49	153	0	146	0	162	0	186	0	12.1732	15.7974	15.0523
6120	210020535	+	3`UTR	A	G	0.375587	0.000360205	131	81	147	86	245	0	313	0	361	0	389	0	21.8013	26.2701	26.2914
81611	150218837	-	3`UTR	T	C	0.375446	0.000360205	97	63	90	50	171	0	125	0	231	0	155	0	20.7849	22.0853	25.8085
5516	30785835	-	3`UTR	T	C	0.375409	0.000360205	77	51	68	37	91	0	96	0	157	0	96	0	9.74248	9.39627	10.7927
55193	52545778	-	3`UTR	T	C	0.37535	0.000360205	80	46	94	59	121	0	151	0	136	0	137	0	17.9903	18.4078	17.0066
6478	150742155	-	CDS	T	C	0.375	0.000360205	90	58	95	53	128	0	97	0	180	0	172	0	17.5368	16.4169	17.4641
440026	9282029	-	3`UTR	T	C	0.37488	0.000360205	76	47	86	50	171	0	164	0	174	0	231	0	17.0003	22.8837	24.6227
2551	25771069	+	3`UTR	A	G	0.374783	0.000360205	62	38	58	34	108	0	115	0	121	0	132	0	10.6567	12.0214	11.4278
5594	21760856	-	3`UTR	T	C	0.374639	0.000360205	142	79	104	67	256	0	214	0	307	0	286	0	14.2559	18.6586	19.0901
92181	172212024	-	CDS	T	C	0.373775	0.000360205	96	57	75	45	103	0	123	0	122	0	160	0	10.7457	8.22868	8.80172
5562	40760740	-	3`UTR	T	C	0.373558	0.000360205	56	35	51	29	93	0	92	0	134	0	124	0	10.2934	12.1603	12.9262
23527	195289156	-	CDS	T	C	0.373522	0.000360205	109	73	121	64	157	0	181	0	146	0	189	0	13.1361	13.4767	13.6124
10939	12337450	-	CDS	T	C	0.373474	0.000360205	122	84	113	58	217	0	181	0	248	0	281	0	14.0134	12.6477	15.491
25937	149520590	-	3`UTR	T	C	0.372079	0.000360205	86	52	62	36	160	0	169	0	209	0	211	0	14.4943	17.7371	16.9309
10776	52550576	-	3`UTR	T	C	0.372022	0.000360205	179	107	155	91	289	0	274	0	360	0	402	0	34.6516	33.5628	34.8844
51128	134606737	-	3`UTR	T	C	0.371903	0.000360205	130	70	137	89	210	0	161	0	261	0	245	0	8.84308	9.11177	9.58007
647087	135674622	+	3`UTR	A	G	0.371818	0.000360205	77	44	62	38	107	0	97	0	188	0	135	0	6.12804	6.25301	6.88713
221035	63622649	+	3`UTR	A	G	0.371814	0.000360205	61	41	79	41	177	0	153	0	180	0	204	0	17.5542	23.9247	23.2329
83931	36339793	-	3`UTR	T	C	0.371584	0.000360205	130	87	123	64	140	0	211	0	240	0	201	0	17.3067	15.3199	15.3461
5825	94518036	+	3`UTR	A	G	0.371139	0.000360205	70	40	64	39	151	0	107	0	143	0	169	0	10.726	11.662	11.7704
4297	118526032	+	3`UTR	A	G	0.370963	0.000360205	78	43	73	46	162	0	133	0	172	0	145	0	13.9706	16.4358	13.6164
6782	14373251	-	3`UTR	T	C	0.370943	0.000360205	93	48	82	55	150	0	110	0	200	0	184	0	18.2485	19.3409	22.5432
5706	52727780	+	3`UTR	A	G	0.370886	0.000360205	99	66	104	54	147	0	145	0	237	0	194	0	10.6739	10.9913	13.3839
23369	20250633	-	3`UTR	T	C	0.370607	0.000360205	118	77	134	71	257	0	267	0	281	0	305	0	40.5143	51.0473	46.7029
6867	38850082	+	3`UTR	A	G	0.370376	0.000360205	72	47	70	37	166	0	126	0	183	0	183	0	11.0933	16.3517	16.1178
92092	139025882	-	3`UTR	T	C	0.370351	0.000360205	85	53	92	51	111	0	159	0	179	0	194	0	29.9733	33.8256	35.0983
55635	68476961	-	3`UTR	T	C	0.37005	0.000360205	73	49	86	44	167	0	144	0	155	0	216	0	11.3542	17.4785	18.2722
25932	24841359	+	3`UTR	A	G	0.369764	0.000360205	193	109	151	92	407	0	401	0	478	0	499	0	43.0421	65.3684	69.2854
648	22330255	+	3`UTR	A	G	0.369743	0.000360205	70	42	68	39	147	0	110	0	186	0	131	0	6.86046	7.07197	7.38463
1021	92613280	-	3`UTR	T	C	0.369643	0.000360205	90	54	89	51	111	0	110	0	143	0	147	0	16.2222	17.8235	14.5714
55729	14502386	+	3`UTR	A	G	0.369536	0.000360205	77	48	89	49	124	0	121	0	111	0	119	0	15.4086	16.1713	14.4862
1182	169722757	+	3`UTR	A	G	0.369405	0.000360205	86	56	59	31	98	0	85	0	126	0	109	0	23.813	21.1894	20.7841
9107	25265929	-	CDS	T	C	0.369391	0.000360205	106	56	88	57	146	0	145	0	178	0	215	0	10.7745	11.3007	11.5954
7458	74196981	+	3`UTR	A	G	0.369357	0.000360205	508	326	510	272	779	0	832	0	725	0	1004	0	133.161	151.521	156.011
133619	127551718	+	3`UTR	A	G	0.369215	0.000360205	159	83	133	87	232	0	210	0	271	0	304	0	10.1084	11.1303	11.8577
9169	45920008	-	3`UTR	T	C	0.369183	0.000360205	107	60	95	58	151	0	125	0	182	0	131	0	18.4889	19.3639	18.1825
10602	37644890	-	3`UTR	T	C	0.369128	0.000360205	90	59	98	51	111	0	114	0	151	0	205	0	19.0944	20.0622	22.4323
26190	120759351	-	3`UTR	T	C	0.368727	0.000360205	135	78	105	62	161	0	137	0	188	0	157	0	15.2322	14.2125	14.1074
10114	33354589	+	3`UTR	A	G	0.368215	0.000360205	102	62	111	62	141	0	180	0	167	0	172	0	25.4451	25.5623	23.7608
23516	22421653	+	3`UTR	A	G	0.368123	0.000360205	115	72	133	72	259	0	235	0	390	0	322	0	18.6473	25.6972	29.9381
26130	125363459	+	3`UTR	A	G	0.368109	0.000360205	93	58	92	50	159	0	131	0	172	0	172	0	14.3449	15.7149	15.0744
4179	207793941	+	3`UTR	A	G	0.367871	0.000360205	259	166	277	146	615	0	590	0	749	0	729	0	44.583	55.7083	54.468
9581	44320251	-	3`UTR	T	C	0.36777	0.000360205	108	70	98	51	127	0	140	0	180	0	167	0	8.4814	8.37436	8.77276
116064	120327879	-	3`UTR	T	C	0.367636	0.000360205	94	59	93	50	190	0	206	0	134	0	227	0	20.2369	28.1263	27.1179
836	184628597	-	3`UTR	T	C	0.367251	0.000360205	81	45	66	40	159	0	148	0	207	0	194	0	15.6684	17.3067	19.9743
1997	40933206	-	3`UTR	T	C	0.366741	0.000360205	103	60	99	57	122	0	128	0	119	0	107	0	29.1143	26.6404	24.7283
2932	119826296	-	3`UTR	T	C	0.366667	0.000360205	162	93	161	94	155	0	229	0	214	0	238	0	27.1936	23.2978	21.3261
79892	119830935	-	3`UTR	T	C	0.366586	0.000360205	82	53	91	47	131	0	113	0	149	0	199	0	19.8266	23.2545	24.6171
9837	25448388	+	3`UTR	A	G	0.366565	0.000360205	98	60	86	47	106	0	99	0	196	0	150	0	17.7983	16.4503	18.7918
56650	98516229	-	3`UTR	T	C	0.366479	0.000360205	75	42	77	46	106	0	129	0	128	0	127	0	7.01304	6.41997	6.67218
56951	133955651	-	3`UTR	T	C	0.366397	0.000360205	72	39	60	37	132	0	136	0	173	0	179	0	18.678	21.4837	23.4346
1525	17568823	+	3`UTR	A	G	0.366364	0.000360205	167	108	165	85	197	0	172	0	204	0	250	0	32.9275	28.7875	30.7969
4193	68842519	+	3`UTR	A	G	0.36626	0.000360205	68	43	74	39	112	0	91	0	127	0	150	0	9.00716	8.61806	8.15373
663	59677989	-	3`UTR	T	C	0.366194	0.000360205	121	69	123	72	187	0	168	0	124	0	216	0	12.1085	14.5897	14.5029
10146	151807798	+	3`UTR	A	G	0.366133	0.000360205	166	96	156	90	197	0	208	0	245	0	223	0	55.4807	54.0374	54.447
286410	139727842	-	3`UTR	T	C	0.366104	0.000360205	103	55	93	58	161	0	149	0	187	0	193	0	24.6006	26.0475	24.8699
8887	27829540	+	3`UTR	A	G	0.36598	0.000360205	77	43	57	34	111	0	132	0	155	0	110	0	19.7763	19.6419	19.8108
57532	29258687	-	3`UTR	T	C	0.365583	0.000360205	72	42	65	37	83	0	114	0	126	0	125	0	24.1698	24.9002	28.0602
286410	139727798	-	3`UTR	T	C	0.364919	0.000360205	115	69	120	66	197	0	169	0	226	0	233	0	24.6006	26.0475	24.8699
1810	93361545	+	3`UTR	A	G	0.364453	0.000360205	106	61	98	56	165	0	181	0	205	0	195	0	10.2282	11.4542	11.58
29979	83660948	-	3`UTR	T	C	0.364281	0.000360205	214	133	201	106	341	0	337	0	379	0	429	0	29.2744	31.2956	33.1302
7975	1542908	+	3`UTR	A	G	0.364195	0.000360205	169	105	129	68	204	0	265	0	308	0	315	0	14.0183	16.817	15.927
84061	77828008	-	3`UTR	T	C	0.363311	0.000360205	141	85	126	68	261	0	275	0	329	0	350	0	23.8055	31.5708	32.1401
134553	134855877	+	3`UTR	A	G	0.363211	0.000360205	132	75	124	71	178	0	213	0	279	0	270	0	16.8545	16.3563	17.733
23446	105385449	+	CDS	A	G	0.363137	0.000360205	198	108	188	112	405	0	383	0	451	0	480	0	13.1065	18.1416	17.1291
57551	29543281	+	3`UTR	A	G	0.363072	0.000360205	107	63	87	48	166	0	165	0	176	0	200	0	17.9509	18.371	17.8175
201562	123494294	-	3`UTR	T	C	0.362812	0.000360205	169	105	169	88	247	0	278	0	274	0	335	0	24.8493	25.2967	25.7604
84919	204403807	-	3`UTR	T	C	0.362742	0.000360205	53	31	65	36	82	0	91	0	89	0	132	0	21.0241	24.9345	25.3333
55500	22685324	+	3`UTR	A	G	0.362637	0.000360205	158	91	137	77	223	0	230	0	246	0	170	0	27.9874	31.0103	24.4637
10788	76707656	+	3`UTR	A	G	0.362233	0.000360205	87	55	116	59	147	0	121	0	187	0	190	0	22.1686	18.3818	18.9114
10253	80337159	-	CDS	T	C	0.361818	0.000360205	91	52	80	45	104	0	103	0	106	0	102	0	15.2121	11.3156	10.2696
7358	39499408	-	3`UTR	T	C	0.36177	0.000360205	89	47	79	48	120	0	110	0	183	0	187	0	17.9518	20.0798	21.5065
26224	77006640	-	3`UTR	T	C	0.361582	0.000360205	82	47	109	61	166	0	178	0	182	0	212	0	5.56669	6.75635	7.18931
143686	95165755	-	3`UTR	T	C	0.361542	0.000360205	95	58	82	43	105	0	100	0	169	0	138	0	16.9436	16.3941	14.6562
25923	63627514	-	3`UTR	T	C	0.361233	0.000360205	131	85	102	50	191	0	200	0	227	0	241	0	29.1273	31.7128	33.1202
55754	75256162	-	CDS	T	C	0.361111	0.000360205	99	63	114	57	275	0	222	0	327	0	292	0	15.3434	22.7247	24.4543
51201	17221942	+	3`UTR	A	G	0.361111	0.000360205	77	49	66	33	158	0	201	0	181	0	177	0	15.1974	20.6743	21.1248
93487	55064819	+	3`UTR	A	G	0.361079	0.000360205	131	84	119	59	173	0	152	0	256	0	211	0	23.5999	21.5338	23.2268
81929	12987468	+	3`UTR	A	G	0.361063	0.000360205	63	36	68	38	83	0	85	0	122	0	116	0	14.3721	14.7553	16.6439
55207	5180459	+	3`UTR	A	G	0.360999	0.000360205	102	62	103	54	133	0	103	0	157	0	141	0	20.4923	20.8142	20.0141
6400	81474871	-	3`UTR	T	C	0.360759	0.000360205	97	61	105	53	162	0	179	0	230	0	230	0	16.4003	16.156	17.4707
163590	179845360	-	3`UTR	T	C	0.360601	0.000360205	73	44	74	39	172	0	158	0	208	0	218	0	15.6699	19.4762	19.8929
7468	1981993	+	3`UTR	A	G	0.360317	0.000360205	88	52	82	44	126	0	149	0	201	0	203	0	16.4796	17.9631	17.9636
2114	38823773	+	3`UTR	A	G	0.360003	0.000360205	77	41	64	38	96	0	75	0	156	0	110	0	20.4991	17.0654	19.9624
8545	88054359	-	3`UTR	T	C	0.359924	0.000360205	205	119	202	110	229	0	286	0	303	0	326	0	29.1693	24.288	24.1353
7037	196051285	-	3`UTR	T	C	0.359924	0.000360205	441	269	460	238	724	0	765	0	816	0	890	0	55.7349	68.0107	64.9388
4193	68839975	+	3`UTR	A	G	0.359908	0.000360205	70	43	74	38	86	0	84	0	106	0	104	0	9.00716	8.61806	8.15373
81929	12986326	+	3`UTR	A	G	0.359796	0.000360205	171	85	128	81	190	0	238	0	356	0	332	0	14.3721	14.7553	16.6439
1112	89158725	-	3`UTR	T	C	0.359607	0.000360205	221	116	160	96	269	0	285	0	371	0	369	0	23.5461	21.0953	22.1902
27125	132880589	-	3`UTR	T	C	0.359268	0.000360205	101	60	87	46	167	0	195	0	192	0	152	0	33.7541	37.0385	33.5208
8545	88054773	-	3`UTR	T	C	0.359059	0.000360205	173	90	171	103	195	0	224	0	190	0	222	0	29.1693	24.288	24.1353
114882	76352670	-	3`UTR	T	C	0.358641	0.000360205	98	51	70	42	158	0	132	0	151	0	159	0	22.06	26.3218	23.3083
7474	55466912	-	3`UTR	T	C	0.357863	0.000360205	109	66	84	43	125	0	103	0	102	0	131	0	25.0421	20.1947	20.6667
114569	119244597	+	3`UTR	A	G	0.357849	0.000360205	138	87	104	51	326	0	305	0	383	0	332	0	22.7211	34.6321	32.8059
23527	195278457	-	3`UTR	T	C	0.35746	0.000360205	86	51	94	49	134	0	160	0	139	0	157	0	13.1361	13.4767	13.6124
54602	79551076	+	3`UTR	A	G	0.357252	0.000360205	103	60	100	53	198	0	200	0	299	0	220	0	7.29295	9.97806	10.1656
64795	86774311	+	3`UTR	A	G	0.357193	0.000360205	65	38	72	38	155	0	175	0	163	0	204	0	18.6538	26.2386	24.0851
55023	78938918	-	3`UTR	T	C	0.356828	0.000360205	103	53	72	43	146	0	126	0	131	0	162	0	14.8445	16.6032	14.3299
116064	120330070	-	3`UTR	T	C	0.356743	0.000360205	91	51	82	45	191	0	166	0	136	0	218	0	20.2369	28.1263	27.1179
159090	134769987	-	3`UTR	T	C	0.356572	0.000360205	112	72	118	56	226	0	236	0	282	0	298	0	25.8047	35.1282	36.2087
5471	56393741	-	3`UTR	T	C	0.356376	0.000360205	57	30	67	39	109	0	101	0	152	0	125	0	11.9753	14.2846	14.7721
8289	26781316	+	3`UTR	A	G	0.356364	0.000360205	131	79	138	70	172	0	205	0	257	0	221	0	24.8764	23.563	20.4056
84061	77828828	-	3`UTR	T	C	0.356333	0.000360205	139	88	135	65	258	0	240	0	364	0	320	0	23.8055	31.5708	32.1401
57587	185160504	-	3`UTR	T	C	0.355925	0.000360205	105	60	73	39	209	0	192	0	221	0	225	0	12.7454	19.1	16.6537
84333	91282134	+	3`UTR	A	G	0.355442	0.000360205	61	37	74	37	111	0	135	0	138	0	138	0	12.1732	15.7974	15.0523
3183	21210073	-	3`UTR	T	C	0.355424	0.000360205	103	65	96	46	171	0	168	0	183	0	227	0	49.837	55.6457	56.8833
25842	118907632	+	3`UTR	A	G	0.355065	0.000360205	72	39	84	47	107	0	116	0	139	0	197	0	7.99547	9.58653	10.8574
9738	19551869	+	3`UTR	A	G	0.355051	0.000360205	58	32	71	39	75	0	99	0	93	0	97	0	6.66908	6.19438	6.18002
7716	57973940	-	3`UTR	T	C	0.355048	0.000360205	145	84	132	69	186	0	188	0	256	0	231	0	26.7754	27.3438	27.6375
9877	203800808	+	3`UTR	A	G	0.354991	0.000360205	108	59	101	56	140	0	139	0	121	0	123	0	28.2399	26.289	23.4237
7046	99150321	+	3`UTR	A	G	0.354722	0.000360205	95	56	84	43	167	0	145	0	176	0	154	0	26.5472	29.259	27.7155
6498	170395860	+	3`UTR	A	G	0.354695	0.000360205	127	80	130	62	169	0	139	0	169	0	179	0	29.8542	25.6159	24.5103
127933	162528552	+	3`UTR	A	G	0.354688	0.000360205	66	36	65	36	181	0	160	0	218	0	184	0	19.0926	30.6238	27.8434
6938	57287883	+	3`UTR	A	G	0.354661	0.000360205	95	56	86	44	126	0	106	0	172	0	190	0	11.4941	10.5601	10.7091
116064	120348822	-	CDS	T	C	0.353723	0.000360205	149	76	133	78	276	0	260	0	341	0	287	0	20.2369	28.1263	27.1179
10006	26748443	-	3`UTR	T	C	0.353619	0.000360205	76	46	71	35	95	0	116	0	177	0	94	0	13.0419	11.7519	12.1434
25843	197550910	+	3`UTR	A	G	0.353416	0.000360205	103	53	100	58	126	0	127	0	185	0	148	0	8.18004	7.46878	8.61261
8793	23137219	-	3`UTR	T	C	0.35322	0.000360205	117	59	83	49	152	0	163	0	242	0	205	0	22.0018	29.5337	31.7457
836	184628978	-	3`UTR	T	C	0.35299	0.000360205	81	45	84	45	106	0	133	0	153	0	174	0	15.6684	17.3067	19.9743
3516	26433300	+	3`UTR	A	G	0.352981	0.000360205	91	50	72	39	119	0	133	0	189	0	180	0	10.8204	10.5581	10.0283
6789	45075954	+	3`UTR	A	G	0.352667	0.000360205	167	83	141	84	204	0	173	0	203	0	236	0	30.9485	32.9491	31.5506
79901	171555232	+	3`UTR	A	G	0.352553	0.000360205	226	132	217	110	462	0	480	0	561	0	562	0	36.0437	51.137	52.3713
9069	90415726	+	3`UTR	A	G	0.352514	0.000360205	116	65	104	55	161	0	166	0	221	0	201	0	11.1478	13.2984	13.8454
84133	29055901	+	3`UTR	A	G	0.352144	0.000360205	175	101	176	90	260	0	246	0	307	0	275	0	36.4573	38.2129	36.9415
54928	56963408	-	3`UTR	T	C	0.351812	0.000360205	95	55	122	62	199	0	191	0	211	0	198	0	14.9494	17.6326	17.0996
149041	173931601	-	3`UTR	T	C	0.351618	0.000360205	75	42	80	42	98	0	118	0	147	0	85	0	16.445	15.6797	12.8515
79780	96353710	-	3`UTR	T	C	0.351475	0.000360205	75	38	57	33	99	0	99	0	143	0	126	0	5.61278	6.35919	6.51393
57157	77957054	+	3`UTR	A	G	0.351474	0.000360205	68	39	86	44	180	0	137	0	215	0	159	0	10.7481	13.9741	14.0815
10059	32744261	+	3`UTR	A	G	0.351169	0.000360205	135	69	124	71	175	0	176	0	241	0	222	0	22.319	19.7234	20.218
163590	179844550	-	3`UTR	T	C	0.351165	0.000360205	87	48	81	43	227	0	200	0	186	0	251	0	15.6699	19.4762	19.8929
53981	92162620	+	3`UTR	A	G	0.35068	0.000360205	126	74	113	56	185	0	185	0	189	0	262	0	14.3481	14.2556	15.3707
348235	59111860	-	3`UTR	T	C	0.350646	0.000360205	117	58	92	54	155	0	139	0	238	0	233	0	22.2825	24.3211	28.0273
10564	49035830	+	3`UTR	A	G	0.350541	0.000360205	79	43	71	38	159	0	179	0	240	0	240	0	25.0047	31.9172	31.0898
51552	121179480	-	3`UTR	T	C	0.350532	0.000360205	229	131	230	117	283	0	351	0	435	0	470	0	30.6513	31.3641	34.04
64841	52777634	-	3`UTR	T	C	0.35049	0.000360205	84	42	86	50	155	0	157	0	219	0	218	0	17.5195	21.8839	24.1833
51088	39122176	+	3`UTR	A	G	0.350454	0.000360205	69	37	70	38	155	0	142	0	191	0	150	0	42.1988	41.4718	46.059
57403	58360434	+	3`UTR	A	G	0.350079	0.000360205	186	114	172	81	282	0	321	0	297	0	393	0	16.261	15.3859	15.2707
647979	36049296	-	CDS	T	C	0.350065	0.000360205	706	421	664	322	1020	0	936	0	897	0	933	0	215.774	221.274	203.273
10955	44499765	-	3`UTR	T	C	0.350058	0.000360205	198	99	183	106	360	0	386	0	476	0	502	0	49.6936	69.7899	66.3595
122809	55048643	+	3`UTR	A	G	0.349841	0.000360205	76	42	63	33	107	0	115	0	118	0	126	0	13.6342	13.158	13.0954
51318	86212661	+	3`UTR	A	G	0.349415	0.000360205	95	51	67	36	78	0	94	0	96	0	101	0	13.7806	12.2419	14.0636
54583	231364359	-	3`UTR	T	C	0.349319	0.000360205	105	61	103	51	205	0	195	0	193	0	231	0	16.2809	18.9401	17.6492
4534	150614670	+	CDS	A	G	0.349229	0.000360205	79	42	72	39	122	0	121	0	89	0	172	0	9.99847	13.4278	13.6309
9218	9954710	+	3`UTR	A	G	0.34919	0.000360205	335	205	327	153	458	0	489	0	709	0	726	0	19.8753	20.4553	24.0978
3419	78169693	+	3`UTR	A	G	0.349034	0.000360205	61	31	46	26	174	0	166	0	203	0	204	0	3.91147	5.70727	6.43656
10955	44500267	-	3`UTR	T	C	0.348939	0.000360205	290	178	288	134	603	0	551	0	637	0	678	0	49.6936	69.7899	66.3595
9741	20032822	-	3`UTR	T	C	0.348876	0.000360205	272	160	226	110	243	0	337	0	484	0	491	0	61.5443	60.6129	71.3715
3572	55936929	-	3`UTR	T	C	0.348807	0.000360205	82	45	88	46	149	0	174	0	207	0	215	0	18.2111	23.1705	23.1004
9975	23977737	+	3`UTR	A	G	0.348698	0.000360205	113	60	113	61	180	0	172	0	184	0	213	0	20.0913	20.6911	21.8893
127933	162526422	+	3`UTR	A	G	0.348614	0.000360205	102	59	87	43	210	0	259	0	251	0	330	0	19.0926	30.6238	27.8434
23321	153338821	+	3`UTR	A	G	0.348377	0.000360205	357	218	333	155	425	0	396	0	483	0	468	0	52.9407	52.1543	45.8184
23197	176507218	+	3`UTR	A	G	0.348083	0.000360205	144	82	148	74	234	0	187	0	265	0	258	0	26.6408	28.1579	30.1733
7112	98549961	+	3`UTR	A	G	0.347936	0.000360205	194	92	194	116	229	0	279	0	210	0	351	0	24.1134	26.1278	27.9177
23389	115958687	-	3`UTR	T	C	0.347736	0.000360205	97	51	111	60	141	0	136	0	199	0	115	0	12.1038	13.1893	12.6346
9646	10779211	+	3`UTR	A	G	0.347572	0.000360205	151	85	135	68	323	0	296	0	397	0	356	0	36.4653	39.1883	38.6231
163590	179845189	-	3`UTR	T	C	0.34734	0.000360205	93	56	94	44	180	0	170	0	239	0	225	0	15.6699	19.4762	19.8929
10413	102233056	+	3`UTR	A	G	0.347129	0.000360205	194	107	162	83	310	0	323	0	387	0	413	0	59.2044	73.6834	69.7945
9653	87107188	+	3`UTR	A	G	0.347101	0.000360205	67	35	61	33	127	0	90	0	145	0	135	0	8.18258	8.25381	7.41411
55193	52546498	-	3`UTR	T	C	0.346972	0.000360205	72	39	71	37	105	0	96	0	115	0	126	0	17.9903	18.4078	17.0066
291	185147135	+	3`UTR	A	G	0.346945	0.000360205	218	134	182	83	281	0	330	0	376	0	417	0	10.7468	11.4958	13.1797
5795	48167717	+	3`UTR	A	G	0.346937	0.000360205	271	169	254	114	336	0	393	0	448	0	479	0	50.588	45.0318	44.9615
3601	5952578	-	3`UTR	T	C	0.346899	0.000360205	107	58	98	51	105	0	91	0	93	0	119	0	26.6667	19.0763	14.0806
51128	134606093	-	3`UTR	T	C	0.346474	0.000360205	73	42	80	39	130	0	111	0	147	0	150	0	8.84308	9.11177	9.58007
139231	104190590	+	3`UTR	A	G	0.346373	0.000360205	132	69	121	65	167	0	165	0	212	0	195	0	24.3458	23.0428	23.5182
6745	7287881	-	3`UTR	T	C	0.346351	0.000360205	130	67	112	61	184	0	176	0	252	0	239	0	13.4151	13.4156	14.7351
558	41260609	+	3`UTR	A	G	0.346319	0.000360205	91	50	94	48	131	0	127	0	238	0	312	0	31.7097	28.5503	43.3975
23568	57253275	+	3`UTR	A	G	0.34628	0.000360205	119	63	100	53	138	0	116	0	188	0	174	0	2.35267	1.85654	1.90202
118460	70249124	-	3`UTR	T	C	0.346223	0.000360205	70	41	88	42	105	0	97	0	114	0	127	0	18.8306	19.9694	21.4124
331	123910421	+	3`UTR	A	G	0.346182	0.000360205	120	63	103	55	139	0	179	0	184	0	208	0	15.5371	16.5988	16.9713
55729	14499178	+	3`UTR	A	G	0.346145	0.000360205	95	56	76	36	121	0	114	0	94	0	129	0	15.4086	16.1713	14.4862
4664	190690454	+	3`UTR	A	G	0.346118	0.000360205	147	87	123	58	227	0	251	0	238	0	268	0	21.8847	27.611	25.058
10642	49051462	+	3`UTR	A	G	0.345977	0.000360205	116	58	93	52	159	0	150	0	177	0	197	0	22.2626	21.4501	21.5022
92421	81758539	+	CDS	A	G	0.345923	0.000360205	74	43	75	36	106	0	107	0	131	0	145	0	11.2056	11.5688	13.7745
4012	97034297	+	3`UTR	A	G	0.345912	0.000360205	68	38	64	32	118	0	93	0	87	0	136	0	15.7237	18.8803	17.0863
10228	180975253	-	3`UTR	T	C	0.345903	0.000360205	103	52	112	62	173	0	173	0	162	0	219	0	18.1919	20.1368	18.4383
81929	12985803	+	3`UTR	A	G	0.345655	0.000360205	128	73	86	42	117	0	108	0	157	0	171	0	14.3721	14.7553	16.6439
10413	102232064	+	3`UTR	A	G	0.345618	0.000360205	300	177	327	154	579	0	583	0	653	0	652	0	59.2044	73.6834	69.7945
51474	50176588	-	3`UTR	T	C	0.34551	0.000360205	147	89	153	70	183	0	181	0	285	0	316	0	21.3031	20.8793	22.2588
6873	119731596	-	3`UTR	T	C	0.345275	0.000360205	71	40	71	35	91	0	91	0	98	0	141	0	11.1012	11.3441	11.2032
57157	77955866	+	3`UTR	A	G	0.345238	0.000360205	65	37	80	39	118	0	136	0	106	0	132	0	10.7481	13.9741	14.0815
659	202560383	+	3`UTR	A	G	0.345145	0.000360205	77	42	110	56	188	0	184	0	158	0	207	0	18.4797	23.3062	20.077
100506710	37089311	+	CDS	A	G	0.345103	0.000360205	143	77	128	66	156	0	189	0	224	0	276	0	15.0398	15.5351	15.5658
23333	34947696	-	CDS	T	C	0.344877	0.000360205	140	68	144	82	288	0	249	0	311	0	283	0	17.6925	21.4075	21.727
3423	149481552	-	3`UTR	T	C	0.344821	0.000360205	109	66	121	55	258	0	214	0	296	0	251	0	15.5899	19.6215	19.9726
161176	95407433	-	3`UTR	T	C	0.344546	0.000360205	103	48	83	49	130	0	133	0	176	0	172	0	19.979	21.589	21.4879
2752	182384080	-	3`UTR	T	C	0.344444	0.000360205	203	112	226	113	398	0	429	0	400	0	466	0	19.3537	21.6734	20.9372
23369	20250905	-	3`UTR	T	C	0.343918	0.000360205	167	93	140	69	350	0	279	0	355	0	286	0	40.5143	51.0473	46.7029
27236	152911358	+	3`UTR	A	G	0.343766	0.000360205	66	38	101	48	116	0	131	0	168	0	168	0	10.5849	10.7667	10.5152
10529	20785166	-	3`UTR	T	C	0.343446	0.000360205	132	77	107	50	206	0	218	0	293	0	355	0	11.7034	14.0985	17.7025
84437	106008447	-	3`UTR	T	C	0.34337	0.000360205	66	35	64	33	95	0	109	0	112	0	118	0	10.5726	10.1714	9.63348
165215	186765038	+	3`UTR	A	G	0.34336	0.000360205	82	39	75	43	132	0	152	0	146	0	132	0	22.5793	23.6148	20.7973
84248	197783767	+	3`UTR	A	G	0.343354	0.000360205	158	87	129	64	270	0	303	0	352	0	323	0	19.8671	22.7483	22.9013
204851	113975006	+	3`UTR	A	G	0.342952	0.000360205	81	46	117	56	150	0	148	0	172	0	203	0	18.4653	20.7508	20.2738
2932	119826746	-	3`UTR	T	C	0.342827	0.000360205	191	88	182	107	188	0	229	0	251	0	269	0	27.1936	23.2978	21.3261
9317	16511432	+	3`UTR	A	G	0.34279	0.000360205	67	36	81	41	143	0	133	0	132	0	145	0	9.50694	11.7616	11.6084
2932	119824207	-	3`UTR	T	C	0.342672	0.000360205	114	63	114	56	139	0	173	0	216	0	167	0	27.1936	23.2978	21.3261
989	35904509	+	3`UTR	A	G	0.342593	0.000360205	201	104	181	95	285	0	290	0	396	0	400	0	7.53699	7.53632	7.81826
8774	10552317	+	3`UTR	A	G	0.342482	0.000360205	97	50	76	40	173	0	180	0	172	0	220	0	23.7201	31.4449	33.5971
55161	41959406	+	3`UTR	A	G	0.342411	0.000360205	65	31	67	38	164	0	114	0	133	0	150	0	14.297	17.3434	15.9597
51125	41510398	+	3`UTR	A	G	0.342162	0.000360205	101	54	85	43	107	0	125	0	136	0	194	0	5.35247	5.22954	6.83147
9475	11181883	-	3`UTR	T	C	0.342115	0.000360205	175	99	195	93	371	0	305	0	359	0	457	0	40.6591	50.221	50.2992
253943	63211214	+	3`UTR	A	G	0.342021	0.000360205	92	47	104	55	120	0	118	0	139	0	129	0	24.1937	23.0544	23.8079
10473	26546066	+	3`UTR	A	G	0.34167	0.000360205	168	94	154	74	255	0	262	0	343	0	377	0	28.6438	35.79	38.2326
26060	57269960	+	3`UTR	A	G	0.341396	0.000360205	115	63	100	49	170	0	167	0	195	0	201	0	17.154	19.3974	18.6148
64225	38295133	-	3`UTR	T	C	0.341332	0.000360205	251	151	246	109	361	0	403	0	431	0	462	0	35.4009	38.0591	36.9446
5814	44882584	-	3`UTR	T	C	0.341263	0.000360205	97	53	108	53	191	0	173	0	235	0	232	0	25.9034	31.7364	30.0238
7586	100040831	+	3`UTR	A	G	0.341139	0.000360205	83	44	89	45	120	0	124	0	140	0	165	0	31.7037	31.7645	29.7073
139818	118545341	+	CDS	A	G	0.340888	0.000360205	69	35	55	29	121	0	113	0	129	0	110	0	12.2574	15.5168	14.0839
55676	32222115	+	3`UTR	A	G	0.340474	0.000360205	72	35	84	46	98	0	96	0	127	0	109	0	13.4045	12.2102	13.7186
4651	16780535	-	CDS	T	C	0.340371	0.000360205	139	82	185	83	235	0	201	0	140	0	233	0	28.0873	30.5097	27.2179
56674	8947981	-	3`UTR	T	C	0.340264	0.000360205	78	38	66	36	71	0	81	0	105	0	94	0	15.3729	12.8209	14.617
11335	26212506	+	3`UTR	A	G	0.340102	0.000360205	758	423	680	323	1105	0	1129	0	1769	0	1502	0	70.5979	74.8027	85.9663
55161	41954408	+	3`UTR	A	G	0.339531	0.000360205	125	65	122	62	189	0	180	0	222	0	197	0	14.297	17.3434	15.9597
2760	151268442	+	3`UTR	A	G	0.339526	0.000360205	157	72	115	66	110	0	106	0	193	0	190	0	16.7214	9.78082	13.5112
84061	77827025	-	3`UTR	T	C	0.339216	0.000360205	133	77	117	53	272	0	283	0	381	0	355	0	23.8055	31.5708	32.1401
996	47120527	-	3`UTR	T	C	0.339201	0.000360205	122	54	115	68	223	0	216	0	256	0	245	0	15.3921	17.7493	19.7133
55074	106751054	+	3`UTR	A	G	0.339104	0.000360205	260	151	255	115	484	0	493	0	639	0	584	0	43.8763	60.5932	53.6201
23112	40326721	+	3`UTR	A	G	0.338907	0.000360205	75	37	77	41	103	0	105	0	95	0	109	0	15.9525	17.2457	14.0955
165324	24000242	+	3`UTR	A	G	0.338838	0.000360205	105	59	118	55	203	0	185	0	245	0	271	0	10.2873	11.2779	11.9141
1021	92606915	-	3`UTR	T	C	0.338542	0.000360205	84	44	76	38	102	0	107	0	101	0	102	0	16.2222	17.8235	14.5714
2932	119826430	-	3`UTR	T	C	0.33847	0.000360205	173	82	156	86	138	0	184	0	220	0	218	0	27.1936	23.2978	21.3261
134553	134856084	+	3`UTR	A	G	0.338422	0.000360205	82	41	86	45	127	0	117	0	164	0	101	0	16.8545	16.3563	17.733
201626	57560849	+	3`UTR	A	G	0.338295	0.000360205	146	82	125	58	160	0	196	0	230	0	260	0	12.9028	14.1548	14.0337
1964	20126154	-	3`UTR	T	C	0.338281	0.000360205	101	46	77	44	149	0	143	0	216	0	162	0	30.5344	40.1366	39.0334
6500	134156922	-	3`UTR	T	C	0.338216	0.000360205	65	32	66	35	111	0	78	0	140	0	108	0	15.1966	14.3802	15.9575
9329	132693379	+	3`UTR	A	G	0.338137	0.000360205	74	40	85	41	96	0	105	0	117	0	112	0	21.7056	19.9561	19.8592
151987	73066514	+	3`UTR	A	G	0.337975	0.000360205	125	73	124	55	185	0	188	0	208	0	207	0	20.9041	22.0757	20.9641
157769	123810311	+	3`UTR	A	G	0.337948	0.000360205	106	57	126	61	197	0	191	0	221	0	259	0	13.4777	15.4449	15.6452
1894	172820288	+	3`UTR	A	G	0.337926	0.000360205	209	123	207	91	436	0	404	0	514	0	584	0	47.7292	53.7035	53.2686
2932	119824189	-	3`UTR	T	C	0.33779	0.000360205	116	58	123	64	148	0	180	0	237	0	173	0	27.1936	23.2978	21.3261
51552	121180832	-	3`UTR	T	C	0.337697	0.000360205	198	105	200	98	316	0	296	0	414	0	351	0	30.6513	31.3641	34.04
7046	99150871	+	3`UTR	A	G	0.337606	0.000360205	189	107	175	80	303	0	299	0	295	0	323	0	26.5472	29.259	27.7155
6651	33577146	+	3`UTR	A	G	0.33752	0.000360205	172	100	178	79	384	0	362	0	460	0	460	0	53.8332	56.6937	52.2053
29058	5100602	-	3`UTR	T	C	0.337223	0.000360205	260	142	224	106	357	0	326	0	556	0	495	0	20.3888	19.005	22.2794
50807	130052913	-	3`UTR	T	C	0.336876	0.000360205	171	84	139	73	278	0	244	0	376	0	401	0	34.7369	35.1176	38.0513
9581	44321031	-	3`UTR	T	C	0.336875	0.000360205	67	33	63	33	87	0	99	0	117	0	115	0	8.4814	8.37436	8.77276
7884	1693126	-	3`UTR	T	C	0.336822	0.000360205	167	91	146	69	225	0	234	0	409	0	380	0	44.3347	43.2838	52.5727
114569	119244358	+	3`UTR	A	G	0.336817	0.000360205	175	101	153	68	427	0	411	0	452	0	398	0	22.7211	34.6321	32.8059
8560	224190272	+	CDS	A	G	0.336321	0.000360205	177	87	157	82	317	0	257	0	373	0	340	0	21.6513	23.6466	25.1217
25923	63627951	-	3`UTR	T	C	0.336195	0.000360205	151	70	154	85	270	0	225	0	287	0	304	0	29.1273	31.7128	33.1202
5062	196832227	+	3`UTR	A	G	0.336111	0.000360205	125	55	114	66	160	0	131	0	173	0	193	0	44.1758	41.9384	42.6601
56951	133955776	-	3`UTR	T	C	0.335961	0.000360205	92	52	102	46	165	0	150	0	215	0	236	0	18.678	21.4837	23.4346
25932	24844245	+	3`UTR	A	G	0.335957	0.000360205	88	42	84	45	185	0	165	0	250	0	234	0	43.0421	65.3684	69.2854
5939	56591618	+	3`UTR	A	G	0.335954	0.000360205	156	89	168	75	193	0	196	0	214	0	263	0	31.3006	23.6852	26.1095
30001	52641925	-	3`UTR	T	C	0.335564	0.000360205	74	41	61	28	174	0	155	0	198	0	203	0	15.5576	23.0097	23.1819
2932	119824258	-	3`UTR	T	C	0.33549	0.000360205	113	52	105	58	151	0	151	0	168	0	153	0	27.1936	23.2978	21.3261
23527	195275987	-	3`UTR	T	C	0.335319	0.000360205	87	43	101	52	167	0	159	0	168	0	193	0	13.1361	13.4767	13.6124
84437	106009510	-	3`UTR	T	C	0.334814	0.000360205	78	40	83	41	107	0	115	0	145	0	145	0	10.5726	10.1714	9.63348
23608	140453764	-	3`UTR	T	C	0.334785	0.000360205	189	109	165	72	272	0	239	0	316	0	316	0	22.3929	21.8634	21.7349
84896	87754654	-	3`UTR	T	C	0.334779	0.000360205	95	54	97	43	165	0	115	0	165	0	165	0	6.96256	7.70365	7.984
54876	17801496	-	3`UTR	T	C	0.334734	0.000360205	106	53	79	40	99	0	113	0	149	0	178	0	19.7967	20.1184	20.8903
113251	50479106	+	3`UTR	A	G	0.334734	0.000360205	72	36	79	40	109	0	124	0	133	0	118	0	23.0471	25.5223	24.9181
8660	109754566	-	3`UTR	T	C	0.3345	0.000360205	124	70	110	49	153	0	147	0	216	0	176	0	29.8223	25.8305	24.4411
51199	50722563	-	3`UTR	T	C	0.334275	0.000360205	86	42	93	48	119	0	144	0	196	0	197	0	13.243	15.1411	14.8361
1997	40932766	-	3`UTR	T	C	0.334142	0.000360205	162	81	137	69	192	0	225	0	257	0	249	0	29.1143	26.6404	24.7283
114569	119244477	+	3`UTR	A	G	0.334096	0.000360205	148	84	136	60	298	0	244	0	319	0	317	0	22.7211	34.6321	32.8059
4090	136182131	+	3`UTR	A	G	0.334085	0.000360205	167	79	143	76	202	0	218	0	243	0	254	0	24.1208	24.8985	23.402
253782	168769908	+	3`UTR	A	G	0.334074	0.000360205	159	91	151	66	244	0	229	0	289	0	278	0	16.6258	19.441	17.4222
256987	80139227	-	3`UTR	T	C	0.333682	0.000360205	73	39	64	30	110	0	96	0	145	0	113	0	25.7651	28.8337	27.2768
2005	205609852	-	3`UTR	T	C	0.333467	0.000360205	83	46	80	36	159	0	167	0	189	0	179	0	15.1057	19.3972	17.5477
10009	120256079	+	3`UTR	A	G	0.333441	0.000360205	136	60	101	57	151	0	164	0	146	0	181	0	26.624	24.5661	23.3021
5062	196828933	+	3`UTR	A	G	0.333436	0.000360205	248	127	262	128	385	0	369	0	475	0	532	0	44.1758	41.9384	42.6601
6856	106091747	-	3`UTR	T	C	0.333248	0.000360205	237	125	205	97	450	0	424	0	605	0	534	0	41.3526	51.6622	56.1274
5629	214039270	+	3`UTR	A	G	0.33321	0.000360205	96	52	100	46	115	0	101	0	75	0	94	0	22.1505	16.4228	11.2576
151011	109543764	-	3`UTR	T	C	0.332898	0.000360205	134	78	165	70	320	0	324	0	453	0	401	0	25.617	38.0908	38.2745
114882	76356637	-	CDS	T	C	0.332685	0.000360205	166	91	177	80	213	0	251	0	252	0	281	0	22.06	26.3218	23.3083
7525	723054	-	3`UTR	T	C	0.332258	0.000360205	101	54	106	49	115	0	175	0	199	0	196	0	41.7517	39.691	42.035
134553	134855812	+	3`UTR	A	G	0.332168	0.000360205	153	81	150	70	203	0	240	0	299	0	296	0	16.8545	16.3563	17.733
6307	165342225	+	3`UTR	A	G	0.332162	0.000360205	157	80	171	83	279	0	308	0	341	0	370	0	28.7227	31.3028	31.311
81603	102658053	+	3`UTR	A	G	0.33216	0.000360205	95	47	86	43	108	0	122	0	110	0	113	0	13.4439	12.509	11.2508
4193	68840200	+	3`UTR	A	G	0.332037	0.000360205	66	34	73	35	87	0	88	0	101	0	136	0	9.00716	8.61806	8.15373
64429	112433242	-	CDS	T	C	0.331992	0.000360205	78	40	81	39	113	0	122	0	159	0	166	0	10.8139	11.6673	12.1458
4154	152462644	+	3`UTR	A	G	0.331969	0.000360205	168	95	205	89	330	0	359	0	446	0	440	0	17.4443	23.2549	21.8762
7804	53246050	-	3`UTR	T	C	0.331762	0.000360205	127	61	154	79	188	0	214	0	212	0	249	0	8.46174	9.60493	8.84247
51088	39122159	+	3`UTR	A	G	0.331522	0.000360205	78	42	79	36	155	0	137	0	197	0	155	0	42.1988	41.4718	46.059
285636	41920376	+	3`UTR	A	G	0.331333	0.000360205	79	40	66	32	86	0	118	0	81	0	154	0	13.0124	12.7673	12.6729
5955	76949719	+	3`UTR	A	G	0.331157	0.000360205	99	51	82	39	165	0	167	0	268	0	187	0	5.48329	7.50143	8.2757
10725	69700284	+	3`UTR	A	G	0.330934	0.000360205	281	144	329	157	388	0	395	0	313	0	394	0	45.5757	44.9771	36.9029
84302	101475458	-	3`UTR	T	C	0.330797	0.000360205	95	43	65	35	105	0	94	0	114	0	129	0	11.1027	9.55352	9.75846
1386	175072966	-	3`UTR	T	C	0.330473	0.000360205	125	65	141	66	124	0	140	0	182	0	172	0	20.7657	19.8168	18.968
10746	127305598	-	3`UTR	T	C	0.330368	0.000360205	93	51	95	42	162	0	176	0	181	0	176	0	14.9475	18.4708	16.4588
163590	179841681	-	3`UTR	T	C	0.330304	0.000360205	75	38	75	36	141	0	173	0	210	0	216	0	15.6699	19.4762	19.8929
204851	113976804	+	3`UTR	A	G	0.330259	0.000360205	114	58	90	43	135	0	154	0	129	0	202	0	18.4653	20.7508	20.2738
83879	173367971	+	3`UTR	A	G	0.329855	0.000360205	91	46	96	46	165	0	159	0	151	0	182	0	18.8202	18.2348	22.1239
29094	64459748	+	3`UTR	A	G	0.329669	0.000360205	108	51	84	43	97	0	100	0	118	0	103	0	12.7479	8.13576	9.28458
987	150265419	-	3`UTR	T	C	0.328844	0.000360205	116	63	109	48	169	0	166	0	179	0	214	0	19.6058	20.2618	18.1311
55754	75254167	-	3`UTR	T	C	0.328794	0.000360205	121	67	116	50	219	0	220	0	267	0	338	0	15.3434	22.7247	24.4543
4154	152464979	+	3`UTR	A	G	0.328494	0.000360205	205	101	175	85	369	0	383	0	452	0	481	0	17.4443	23.2549	21.8762
6386	58582559	+	3`UTR	A	G	0.328295	0.000360205	261	147	266	112	326	0	333	0	539	0	470	0	23.4584	21.6147	26.367
6259	134157335	-	3`UTR	T	C	0.32801	0.000360205	180	98	179	78	218	0	193	0	359	0	357	0	12.5845	13.2207	12.9665
134429	111496362	-	3`UTR	T	C	0.327984	0.000360205	129	62	113	56	208	0	250	0	293	0	328	0	25.721	34.878	38.3734
50810	83138659	-	3`UTR	T	C	0.327682	0.000360205	102	54	105	47	153	0	106	0	232	0	163	0	4.1752	4.27018	4.21544
6856	106091485	-	3`UTR	T	C	0.32761	0.000360205	229	130	287	119	493	0	406	0	598	0	456	0	41.3526	51.6622	56.1274
56648	170892703	-	3`UTR	T	C	0.327527	0.000360205	137	76	160	68	301	0	285	0	310	0	369	0	18.3095	30.5846	31.6105
372	118601167	+	3`UTR	A	G	0.327313	0.000360205	265	119	230	121	374	0	353	0	509	0	455	0	62.2409	64.2812	66.233
2182	109641480	-	3`UTR	T	C	0.326946	0.000360205	142	80	142	59	249	0	264	0	364	0	351	0	28.2623	40.5921	39.8657
331	123908273	+	3`UTR	A	G	0.326892	0.000360205	79	36	89	46	124	0	126	0	148	0	176	0	15.5371	16.5988	16.9713
51030	18806135	+	3`UTR	A	G	0.326854	0.000360205	101	51	90	42	177	0	181	0	200	0	236	0	6.92926	9.72069	9.76874
135293	89163420	+	3`UTR	A	G	0.326793	0.000360205	107	54	90	42	157	0	204	0	197	0	192	0	20.0129	26.8714	27.4336
9867	109335241	-	3`UTR	T	C	0.326758	0.000360205	108	53	100	48	127	0	125	0	158	0	181	0	22.2573	21.7312	22.7778
5955	76949751	+	3`UTR	A	G	0.326703	0.000360205	90	43	69	34	146	0	145	0	235	0	167	0	5.48329	7.50143	8.2757
23306	57059740	-	3`UTR	T	C	0.326691	0.000360205	125	55	105	56	214	0	186	0	232	0	253	0	24.0258	30.916	30.5431
9991	112219502	-	3`UTR	T	C	0.32662	0.000360205	119	63	88	39	172	0	162	0	199	0	240	0	27.7232	30.1031	32.8215
83737	34509165	+	3`UTR	A	G	0.326447	0.000360205	131	70	105	46	161	0	139	0	206	0	186	0	18.7595	20.4891	21.0957
27069	84152381	+	3`UTR	A	G	0.326315	0.000360205	512	285	540	226	884	0	891	0	981	0	1174	0	80.4576	102.942	108.446
28970	93762730	+	3`UTR	A	G	0.325791	0.000360205	89	44	72	34	126	0	81	0	166	0	123	0	4.67687	4.60664	4.9473
55327	27497248	-	3`UTR	T	C	0.325628	0.000360205	131	73	118	49	220	0	205	0	293	0	254	0	23.8724	30.4573	30.3916
51768	26971761	-	3`UTR	T	C	0.325329	0.000360205	95	47	83	39	135	0	158	0	169	0	169	0	31.8272	32.2175	33.2819
25926	67744016	+	3`UTR	A	G	0.325313	0.000360205	87	46	73	32	124	0	126	0	203	0	205	0	13.6856	13.9774	16.4757
51144	43856428	+	3`UTR	A	G	0.325209	0.000360205	374	192	363	164	560	0	557	0	664	0	660	0	20.0583	25.9192	24.032
7357	111933311	+	3`UTR	A	G	0.325192	0.000360205	172	83	160	77	217	0	196	0	255	0	326	0	33.3523	29.7605	38.2855
56929	115524753	-	CDS	T	C	0.325	0.000360205	82	38	66	33	92	0	103	0	105	0	103	0	11.3783	10.9722	11.1678
22862	49209357	+	3`UTR	A	G	0.324972	0.000360205	75	37	66	31	143	0	140	0	227	0	149	0	18.0955	22.0587	21.6662
80209	39010598	-	3`UTR	T	C	0.324916	0.000360205	93	49	73	32	110	0	116	0	142	0	129	0	17.5443	17.0027	15.7493
23219	224159179	+	3`UTR	A	G	0.324882	0.000360205	77	37	83	40	85	0	115	0	131	0	133	0	13.3656	13.2786	12.9619
27246	145746949	-	CDS	T	C	0.324566	0.000360205	59	31	89	39	126	0	128	0	173	0	180	0	4.3152	4.61632	4.9031
9240	73711996	-	3`UTR	T	C	0.324538	0.000360205	130	57	120	63	186	0	173	0	230	0	245	0	29.812	27.7597	32.3307
10299	10435184	+	3`UTR	A	G	0.324048	0.000360205	119	62	100	44	173	0	153	0	200	0	169	0	24.078	25.1501	23.9009
9813	46678239	-	3`UTR	T	C	0.323723	0.000360205	90	43	98	47	188	0	179	0	159	0	186	0	20.01	26.1339	25.8107
6651	33558210	+	3`UTR	A	G	0.323643	0.000360205	136	68	118	54	145	0	151	0	223	0	176	0	53.8332	56.6937	52.2053
23118	149410590	+	3`UTR	A	G	0.323571	0.000360205	99	48	89	42	125	0	82	0	147	0	128	0	11.9148	11.3785	10.4283
5573	68532040	+	3`UTR	A	G	0.32342	0.000360205	186	100	175	74	291	0	317	0	501	0	432	0	30.9208	35.138	38.9497
54741	65433214	+	3`UTR	A	G	0.323303	0.000360205	103	51	102	47	153	0	154	0	152	0	175	0	11.598	11.2107	13.241
29843	48044686	-	3`UTR	T	C	0.323284	0.000360205	131	71	129	54	108	0	117	0	160	0	178	0	12.9256	10.5247	11.3411
329	102349282	+	5`UTR	A	G	0.322917	0.000360205	132	66	110	50	124	0	114	0	163	0	171	0	18.2459	13.8225	15.2582
5074	79591785	-	3`UTR	T	C	0.322474	0.000360205	121	61	127	57	221	0	202	0	270	0	288	0	13.6163	15.0265	15.466
9975	23978030	+	3`UTR	A	G	0.322426	0.000360205	102	52	106	47	128	0	149	0	204	0	197	0	20.0913	20.6911	21.8893
11345	75577694	+	3`UTR	A	G	0.322188	0.000360205	107	47	113	58	211	0	224	0	277	0	281	0	18.2549	24.8245	28.1208
4097	81921818	-	3`UTR	T	C	0.321882	0.000360205	100	43	90	47	115	0	120	0	109	0	162	0	20.2098	21.4827	23.2398
3344	48378452	+	3`UTR	A	G	0.32176	0.000360205	80	39	65	30	116	0	136	0	130	0	106	0	13.2778	14.3712	13.2912
64434	156969763	+	3`UTR	A	G	0.321731	0.000360205	76	36	80	38	98	0	104	0	100	0	119	0	12.4305	14.1606	14.3641
10776	52550543	-	3`UTR	T	C	0.321689	0.000360205	189	88	147	71	226	0	225	0	290	0	350	0	34.6516	33.5628	34.8844
8545	88053188	-	3`UTR	T	C	0.321686	0.000360205	183	99	184	76	192	0	194	0	256	0	234	0	29.1693	24.288	24.1353
8500	70383481	+	3`UTR	A	G	0.321594	0.000360205	96	47	85	39	117	0	136	0	205	0	174	0	15.0656	15.7514	14.6042
201562	123494261	-	3`UTR	T	C	0.32155	0.000360205	203	98	187	87	266	0	274	0	296	0	363	0	24.8493	25.2967	25.7604
2673	69325750	-	3`UTR	T	C	0.320731	0.000360205	112	47	87	46	124	0	132	0	149	0	178	0	17.4171	16.4696	17.8493
10006	26748352	-	3`UTR	T	C	0.320593	0.000360205	99	46	96	46	104	0	162	0	201	0	163	0	13.0419	11.7519	12.1434
10447	121349271	-	3`UTR	T	C	0.32037	0.000360205	89	46	84	36	187	0	176	0	214	0	211	0	16.2959	23.1744	22.7992
55500	22686349	+	3`UTR	A	G	0.320281	0.000360205	226	113	230	102	370	0	358	0	356	0	277	0	27.9874	31.0103	24.4637
204851	113975131	+	3`UTR	A	G	0.320077	0.000360205	117	58	103	46	157	0	198	0	185	0	210	0	18.4653	20.7508	20.2738
5756	43794063	-	3`UTR	T	C	0.32004	0.000360205	252	134	210	87	509	0	469	0	610	0	694	0	39.9546	51.9517	54.6628
54928	56960336	-	3`UTR	T	C	0.319876	0.000360205	77	40	99	42	114	0	127	0	101	0	152	0	14.9494	17.6326	17.0996
134553	134857362	+	3`UTR	A	G	0.319827	0.000360205	113	52	102	49	148	0	162	0	215	0	190	0	16.8545	16.3563	17.733
205	65230654	+	3`UTR	A	G	0.319826	0.000360205	85	42	85	38	126	0	170	0	195	0	162	0	16.3234	20.0316	20.5811
1964	20126511	-	3`UTR	T	C	0.319762	0.000360205	91	45	56	25	153	0	133	0	159	0	156	0	30.5344	40.1366	39.0334
3832	92654116	+	3`UTR	A	G	0.319616	0.000360205	142	63	157	78	262	0	227	0	261	0	328	0	30.079	33.6575	33.5463
7706	56889158	-	3`UTR	T	C	0.319516	0.000360205	66	31	98	46	138	0	118	0	167	0	169	0	12.1837	14.8105	14.7402
5529	63453708	-	CDS	T	C	0.319421	0.000360205	160	82	154	66	185	0	177	0	204	0	240	0	12.9672	12.8397	13.3261
6745	7288238	-	3`UTR	T	C	0.319378	0.000360205	142	67	105	49	177	0	141	0	227	0	231	0	13.4151	13.4156	14.7351
3416	92453617	-	3`UTR	T	C	0.319097	0.000360205	87	41	103	48	141	0	148	0	212	0	161	0	15.7849	16.8632	16.5594
58505	108667379	+	3`UTR	A	G	0.319042	0.000360205	138	66	146	67	193	0	217	0	285	0	340	0	15.3204	17.4807	21.9287
54989	34980267	-	3`UTR	T	C	0.319035	0.000360205	87	41	73	34	143	0	119	0	163	0	136	0	21.8516	23.6061	22.7415
55193	52546483	-	3`UTR	T	C	0.318948	0.000360205	85	41	77	35	117	0	109	0	123	0	134	0	17.9903	18.4078	17.0066
144348	124015182	+	3`UTR	A	G	0.31841	0.000360205	236	126	234	95	414	0	429	0	600	0	513	0	33.3692	40.7624	39.4186
463	72783153	-	3`UTR	T	C	0.318398	0.000360205	142	69	127	57	158	0	195	0	175	0	201	0	24.3405	26.0205	21.4539
10473	26546284	+	3`UTR	A	G	0.318398	0.000360205	135	71	126	52	244	0	247	0	362	0	324	0	28.6438	35.79	38.2326
1525	17566320	+	3`UTR	A	G	0.318254	0.000360205	209	106	224	96	240	0	293	0	385	0	331	0	32.9275	28.7875	30.7969
124801	44035656	-	3`UTR	T	C	0.318219	0.000360205	96	49	94	40	134	0	130	0	158	0	183	0	18.2254	17.1845	18.4058
9646	10779562	+	3`UTR	A	G	0.317718	0.000360205	180	93	189	79	265	0	293	0	364	0	307	0	36.4653	39.1883	38.6231
56674	8948045	-	3`UTR	T	C	0.317583	0.000360205	158	71	137	66	151	0	147	0	218	0	180	0	15.3729	12.8209	14.617
171546	34434333	-	3`UTR	T	C	0.317365	0.000360205	112	55	116	51	155	0	178	0	232	0	206	0	12.0747	13.5418	14.7843
153339	83054019	-	3`UTR	T	C	0.316549	0.000360205	112	47	106	54	128	0	131	0	130	0	120	0	20.2883	16.2891	17.7244
3799	32010122	-	3`UTR	T	C	0.316434	0.000360205	206	90	198	97	273	0	312	0	299	0	393	0	46.1037	47.4107	48.6699
163590	179845391	-	3`UTR	T	C	0.316408	0.000360205	80	39	82	36	168	0	155	0	188	0	208	0	15.6699	19.4762	19.8929
84133	29057223	+	3`UTR	A	G	0.316259	0.000360205	111	57	94	39	143	0	135	0	188	0	101	0	36.4573	38.2129	36.9415
3572	55936953	-	3`UTR	T	C	0.316176	0.000360205	95	41	91	45	145	0	160	0	221	0	208	0	18.2111	23.1705	23.1004
100505641	14943949	-	CDS	T	C	0.315985	0.000360205	134	61	128	60	162	0	195	0	233	0	230	0	27.2084	24.4799	26.0191
9043	50966072	-	3`UTR	T	C	0.315952	0.000360205	124	52	71	36	136	0	126	0	244	0	251	0	12.563	14.8493	15.1324
256987	80140112	-	3`UTR	T	C	0.315937	0.000360205	226	109	224	99	351	0	370	0	451	0	376	0	25.7651	28.8337	27.2768
203547	151408849	+	3`UTR	A	G	0.3157	0.000360205	199	94	202	91	269	0	290	0	231	0	304	0	40.5919	43.2867	42.9341
149041	173937342	-	3`UTR	T	C	0.315633	0.000360205	122	64	139	56	173	0	169	0	166	0	171	0	16.445	15.6797	12.8515
1997	40932450	-	3`UTR	T	C	0.315441	0.000360205	135	65	118	52	159	0	152	0	208	0	170	0	29.1143	26.6404	24.7283
10776	52547304	-	3`UTR	T	C	0.315243	0.000360205	129	54	107	54	168	0	167	0	189	0	192	0	34.6516	33.5628	34.8844
54935	159782437	+	3`UTR	A	G	0.315153	0.000360205	103	44	95	47	106	0	122	0	83	0	151	0	15.5475	12.9801	13.6407
94081	175529538	+	3`UTR	A	G	0.314969	0.000360205	89	45	84	35	92	0	106	0	163	0	150	0	16.7831	18.9924	20.4107
9140	115831065	-	3`UTR	T	C	0.314943	0.000360205	92	46	102	43	167	0	104	0	229	0	172	0	10.0199	9.63816	9.53747
7357	111934037	+	3`UTR	A	G	0.314755	0.000360205	142	68	134	59	177	0	161	0	239	0	260	0	33.3523	29.7605	38.2855
2117	157121393	-	3`UTR	T	C	0.314348	0.000360205	239	103	193	94	186	0	282	0	389	0	309	0	78.8106	75.0465	70.8655
201475	8638970	+	3`UTR	A	G	0.31427	0.000360205	70	32	74	34	149	0	147	0	206	0	174	0	11.3971	13.5265	15.4474
3267	227554453	+	CDS	A	G	0.314221	0.000360205	112	53	115	51	177	0	183	0	230	0	289	0	9.97811	11.0995	10.9913
6782	14371726	-	3`UTR	T	C	0.313849	0.000360205	89	42	88	39	103	0	118	0	188	0	183	0	18.2485	19.3409	22.5432
55500	22685337	+	3`UTR	A	G	0.313722	0.000360205	177	86	156	67	238	0	239	0	263	0	182	0	27.9874	31.0103	24.4637
283349	64696745	+	3`UTR	A	G	0.313711	0.000360205	101	50	95	40	151	0	123	0	132	0	130	0	19.4877	19.2571	17.3525
57120	117562927	-	3`UTR	T	C	0.313192	0.000360205	104	49	68	30	97	0	81	0	88	0	101	0	11.3837	11.1012	11.3401
1525	17567171	+	3`UTR	A	G	0.312921	0.000360205	252	122	194	83	254	0	267	0	328	0	327	0	32.9275	28.7875	30.7969
23086	108505962	-	3`UTR	T	C	0.312597	0.000360205	85	43	86	35	184	0	138	0	209	0	156	0	23.4073	30.8052	28.4588
331	123907286	+	3`UTR	A	G	0.312319	0.000360205	107	48	87	40	151	0	182	0	210	0	214	0	15.5371	16.5988	16.9713
3685	186677283	+	CDS	A	G	0.312153	0.000360205	109	51	125	55	233	0	224	0	227	0	253	0	17.2787	21.5459	22.0388
133619	127554101	+	3`UTR	A	G	0.312128	0.000360205	107	51	95	41	131	0	112	0	143	0	152	0	10.1084	11.1303	11.8577
135293	89164388	+	3`UTR	A	G	0.312085	0.000360205	111	49	118	55	229	0	211	0	254	0	238	0	20.0129	26.8714	27.4336
23186	102730071	+	3`UTR	A	G	0.312044	0.000360205	120	59	115	48	205	0	192	0	214	0	206	0	20.639	23.5278	22.1291
51449	70280594	+	3`UTR	A	G	0.312021	0.000360205	178	85	165	71	187	0	203	0	255	0	245	0	36.0614	34.3664	35.3735
3832	92654145	+	3`UTR	A	G	0.311987	0.000360205	138	54	140	73	232	0	200	0	239	0	304	0	30.079	33.6575	33.5463
2744	190934256	+	3`UTR	A	G	0.311774	0.000360205	260	128	267	111	340	0	399	0	419	0	407	0	31.1669	34.5528	29.7149
131566	98796791	-	3`UTR	T	C	0.311328	0.000360205	323	143	286	132	394	0	425	0	475	0	509	0	46.8347	53.5512	50.6324
4154	152462711	+	3`UTR	A	G	0.311045	0.000360205	165	79	167	71	291	0	301	0	369	0	356	0	17.4443	23.2549	21.8762
5955	76949749	+	3`UTR	A	G	0.311045	0.000360205	89	44	73	30	149	0	145	0	238	0	167	0	5.48329	7.50143	8.2757
64430	60118409	+	CDS	A	G	0.310897	0.000360205	132	66	111	45	158	0	137	0	201	0	243	0	5.77278	5.92747	6.63076
79718	177022795	-	3`UTR	T	C	0.310888	0.000360205	229	117	245	97	395	0	350	0	454	0	447	0	40.5909	48.8812	43.4392
7474	55467825	-	3`UTR	T	C	0.310777	0.000360205	90	43	80	34	115	0	112	0	118	0	93	0	25.0421	20.1947	20.6667
80306	17624584	+	3`UTR	A	G	0.310763	0.000360205	112	50	112	51	128	0	128	0	172	0	170	0	8.924	8.14689	8.24072
5584	170304356	+	3`UTR	A	G	0.310558	0.000360205	167	68	141	70	222	0	203	0	244	0	225	0	26.8232	27.7039	28.5234
56648	170891312	-	3`UTR	T	C	0.310467	0.000360205	110	54	102	42	295	0	281	0	395	0	304	0	18.3095	30.5846	31.6105
165215	186765616	+	3`UTR	A	G	0.310268	0.000360205	130	62	118	50	177	0	180	0	197	0	227	0	22.5793	23.6148	20.7973
7358	39499659	-	3`UTR	T	C	0.310091	0.000360205	99	48	89	37	147	0	143	0	176	0	165	0	17.9518	20.0798	21.5065
116064	120328890	-	3`UTR	T	C	0.309942	0.000360205	82	41	122	49	207	0	220	0	208	0	207	0	20.2369	28.1263	27.1179
253461	141448425	+	3`UTR	A	G	0.30945	0.000360205	163	79	150	62	197	0	207	0	232	0	181	0	26.2434	26.0903	24.7806
9975	23979275	+	3`UTR	A	G	0.309417	0.000360205	86	41	88	37	113	0	115	0	174	0	143	0	20.0913	20.6911	21.8893
6310	16303961	-	3`UTR	T	C	0.309381	0.000360205	90	41	84	37	105	0	100	0	139	0	136	0	17.2166	17.3048	14.716
9445	48261429	+	3`UTR	A	G	0.309363	0.000360205	171	80	140	60	292	0	261	0	406	0	252	0	13.1824	13.3671	14.6193
23112	40329482	+	3`UTR	A	G	0.309194	0.000360205	85	40	87	37	167	0	150	0	97	0	158	0	15.9525	17.2457	14.0955
55327	27495096	-	3`UTR	T	C	0.309191	0.000360205	107	51	112	47	174	0	195	0	228	0	210	0	23.8724	30.4573	30.3916
55971	98293231	-	3`UTR	T	C	0.309046	0.000360205	136	67	131	53	163	0	189	0	236	0	195	0	22.3509	21.6732	21.8019
2820	156584197	+	3`UTR	A	G	0.309028	0.000360205	103	41	108	54	119	0	125	0	153	0	208	0	16.5786	16.48	18.0661
123879	20858551	-	3`UTR	T	C	0.308995	0.000360205	96	44	94	41	125	0	120	0	145	0	146	0	24.9116	26.3023	24.0322
5756	43794354	-	3`UTR	T	C	0.308879	0.000360205	205	98	199	83	427	0	343	0	473	0	427	0	39.9546	51.9517	54.6628
10413	102230460	+	3`UTR	A	G	0.308649	0.000360205	334	169	350	137	570	0	601	0	697	0	648	0	59.2044	73.6834	69.7945
57532	29263105	-	3`UTR	T	C	0.308595	0.000360205	155	71	138	60	267	0	275	0	338	0	329	0	24.1698	24.9002	28.0602
9522	78476090	+	3`UTR	A	G	0.308258	0.000360205	94	42	63	28	135	0	102	0	129	0	134	0	9.59669	9.98667	9.77891
55193	52546497	-	3`UTR	T	C	0.307895	0.000360205	78	36	77	33	108	0	102	0	116	0	126	0	17.9903	18.4078	17.0066
11216	19905730	-	3`UTR	T	C	0.307652	0.000360205	80	37	75	32	106	0	117	0	139	0	135	0	15.0166	16.9422	15.1531
27436	42331364	+	3`UTR	A	G	0.307576	0.000360205	152	76	158	62	204	0	232	0	254	0	292	0	25.0835	25.8925	25.4943
2005	205612573	-	3`UTR	T	C	0.307558	0.000360205	85	41	76	31	151	0	115	0	142	0	187	0	15.1057	19.3972	17.5477
10447	121349596	-	3`UTR	T	C	0.30744	0.000360205	77	36	95	40	242	0	259	0	352	0	304	0	16.2959	23.1744	22.7992
22822	76029586	-	3`UTR	T	C	0.307344	0.000360205	290	133	261	112	318	0	295	0	290	0	318	0	52.1946	41.5147	35.0364
9069	90414264	+	3`UTR	A	G	0.307276	0.000360205	84	40	97	40	168	0	127	0	205	0	197	0	11.1478	13.2984	13.8454
7357	111934798	+	3`UTR	A	G	0.307178	0.000360205	168	74	121	54	184	0	172	0	205	0	270	0	33.3523	29.7605	38.2855
1969	16124505	-	3`UTR	T	C	0.307168	0.000360205	217	106	227	91	233	0	211	0	245	0	308	0	71.2422	60.1077	61.4884
382	49895736	+	3`UTR	A	G	0.306945	0.000360205	128	61	112	46	169	0	151	0	256	0	262	0	37.5752	35.518	41.2866
6670	173908734	-	3`UTR	T	C	0.306904	0.000360205	164	75	133	57	182	0	171	0	266	0	181	0	13.7922	14.3437	14.196
388	20449340	+	3`UTR	A	G	0.30684	0.000360205	322	164	338	129	442	0	420	0	726	0	733	0	128.923	125.015	166.934
23200	182880962	+	CDS	A	G	0.306605	0.000360205	137	65	124	51	243	0	214	0	313	0	259	0	17.2039	22.3593	20.1069
3842	72913947	+	3`UTR	A	G	0.306531	0.000360205	92	38	72	34	144	0	125	0	177	0	156	0	21.0418	26.7954	25.5585
463	72783235	-	3`UTR	T	C	0.306384	0.000360205	76	36	90	37	104	0	120	0	101	0	140	0	24.3405	26.0205	21.4539
5584	170305830	+	3`UTR	A	G	0.306061	0.000360205	172	77	145	63	212	0	211	0	294	0	297	0	26.8232	27.7039	28.5234
51029	244705973	+	3`UTR	A	G	0.305647	0.000360205	138	61	146	64	165	0	182	0	145	0	243	0	27.1505	26.7015	29.0071
7029	141944661	-	3`UTR	T	C	0.30557	0.000360205	89	38	75	34	86	0	105	0	120	0	109	0	14.2063	14.2753	12.9275
8660	109754765	-	3`UTR	T	C	0.305177	0.000360205	98	46	78	32	89	0	81	0	153	0	106	0	29.8223	25.8305	24.4411
2005	205610318	-	3`UTR	T	C	0.305154	0.000360205	92	42	90	38	149	0	160	0	145	0	206	0	15.1057	19.3972	17.5477
9991	112222362	-	3`UTR	T	C	0.305131	0.000360205	116	47	99	47	129	0	131	0	103	0	179	0	27.7232	30.1031	32.8215
54431	182758877	+	3`UTR	A	G	0.305128	0.000360205	146	73	141	54	195	0	220	0	313	0	265	0	5.15608	5.64074	6.49062
5586	88835404	+	3`UTR	A	G	0.304928	0.000360205	57	24	81	37	159	0	110	0	210	0	162	0	14.4565	18.6763	17.5211
57551	29543301	+	3`UTR	A	G	0.304849	0.000360205	121	57	108	44	188	0	177	0	185	0	219	0	17.9509	18.371	17.8175
6400	81473679	-	3`UTR	T	C	0.304762	0.000360205	74	31	72	33	128	0	113	0	179	0	142	0	16.4003	16.156	17.4707
51128	134606780	-	3`UTR	T	C	0.304573	0.000360205	135	55	166	78	203	0	168	0	274	0	240	0	8.84308	9.11177	9.58007
200933	196584535	+	3`UTR	A	G	0.304571	0.000360205	111	52	115	47	121	0	144	0	142	0	161	0	11.3106	10.1502	10.6338
2673	69322970	-	3`UTR	T	C	0.304518	0.000360205	89	37	89	41	81	0	104	0	130	0	153	0	17.4171	16.4696	17.8493
9748	104026004	+	3`UTR	A	G	0.304129	0.000360205	90	42	93	38	130	0	146	0	185	0	186	0	16.2525	18.8814	16.5532
84248	197783752	+	3`UTR	A	G	0.304057	0.000360205	194	76	134	65	279	0	311	0	367	0	346	0	19.8671	22.7483	22.9013
253461	141447942	+	3`UTR	A	G	0.304	0.000360205	191	80	145	66	227	0	239	0	323	0	237	0	26.2434	26.0903	24.7806
23197	176508365	+	3`UTR	A	G	0.303948	0.000360205	183	90	179	69	303	0	268	0	339	0	365	0	26.6408	28.1579	30.1733
1027	12722038	+	3`UTR	A	G	0.303732	0.000360205	144	65	159	67	165	0	186	0	210	0	230	0	36.1316	30.2068	31.7036
2551	25772158	+	3`UTR	A	G	0.303509	0.000360205	79	35	77	33	130	0	148	0	170	0	152	0	10.6567	12.0214	11.4278
7046	99149709	+	3`UTR	A	G	0.303446	0.000360205	155	64	159	73	222	0	215	0	288	0	257	0	26.5472	29.259	27.7155
8518	108869007	-	3`UTR	T	C	0.303387	0.000360205	93	43	83	34	124	0	112	0	130	0	145	0	19.0909	18.245	19.1922
10929	95068239	+	3`UTR	A	G	0.303232	0.000360205	205	88	170	75	239	0	250	0	351	0	316	0	22.6064	21.7541	24.0999
23760	27852318	-	3`UTR	T	C	0.303182	0.000360205	148	67	134	56	206	0	206	0	302	0	270	0	18.9847	19.8379	22.0536
7398	62450943	+	CDS	A	G	0.303038	0.000360205	173	77	146	62	214	0	237	0	299	0	313	0	38.5464	39.2245	43.7275
56938	27423933	+	3`UTR	A	G	0.30234	0.000360205	79	37	80	32	123	0	140	0	168	0	154	0	22.6643	28.7928	27.0684
27125	132879580	-	3`UTR	T	C	0.30212	0.000360205	136	59	125	54	151	0	199	0	198	0	196	0	33.7541	37.0385	33.5208
5286	17087532	-	3`UTR	T	C	0.302067	0.000360205	149	64	133	58	256	0	229	0	271	0	268	0	33.2249	39.6195	36.5971
7706	56888648	-	3`UTR	T	C	0.301948	0.000360205	105	49	80	32	144	0	128	0	166	0	189	0	12.1837	14.8105	14.7402
23318	52526017	-	CDS	T	C	0.301902	0.000360205	109	52	105	41	147	0	117	0	171	0	197	0	5.42881	5.58403	5.3493
10788	76707926	+	3`UTR	A	G	0.301895	0.000360205	91	43	109	43	112	0	117	0	121	0	136	0	22.1686	18.3818	18.9114
3796	62386229	+	3`UTR	A	G	0.301812	0.000360205	106	52	111	42	190	0	174	0	240	0	208	0	15.9233	17.5905	17.2295
7716	57971680	-	3`UTR	T	C	0.301747	0.000360205	85	35	64	29	130	0	114	0	169	0	138	0	26.7754	27.3438	27.6375
9516	11548530	-	3`UTR	T	C	0.301718	0.000360205	143	57	122	57	159	0	182	0	229	0	237	0	13.2248	11.9341	13.7289
10950	17598618	-	CDS	T	C	0.301603	0.000360205	102	47	99	40	196	0	190	0	278	0	311	0	5.96634	7.54196	9.58663
55236	67618747	-	3`UTR	T	C	0.301551	0.000360205	98	43	113	48	150	0	140	0	198	0	202	0	10.1474	12.6153	12.3059
57708	66986836	+	3`UTR	A	G	0.301476	0.000360205	102	41	80	37	107	0	84	0	127	0	100	0	9.05771	7.67679	7.36387
6812	127692618	+	3`UTR	A	G	0.301426	0.000360205	127	55	107	46	177	0	179	0	188	0	203	0	19.0641	21.8413	19.8313
53834	1026588	+	3`UTR	A	G	0.301368	0.000360205	114	47	102	46	201	0	137	0	134	0	151	0	23.0754	27.3124	23.5964
55327	27495274	-	3`UTR	T	C	0.301189	0.000360205	113	45	101	47	149	0	176	0	180	0	201	0	23.8724	30.4573	30.3916
54542	122848189	-	3`UTR	T	C	0.300867	0.000360205	125	59	133	52	196	0	179	0	183	0	174	0	22.0826	26.1679	22.0439
8500	70383058	+	3`UTR	A	G	0.300805	0.000360205	125	49	119	56	189	0	174	0	165	0	179	0	15.0656	15.7514	14.6042
57665	18554875	-	3`UTR	T	C	0.300694	0.000360205	96	39	66	30	148	0	121	0	194	0	167	0	9.42506	11.8855	12.8507
5612	76350558	-	3`UTR	T	C	0.300635	0.000360205	155	62	154	71	195	0	186	0	282	0	258	0	12.5214	13.063	13.5477
10920	237097793	+	3`UTR	A	G	0.300439	0.000360205	119	49	105	47	172	0	156	0	198	0	193	0	11.2925	11.524	12.4492
79572	194404249	-	3`UTR	T	C	0.300262	0.000360205	203	100	178	66	350	0	365	0	465	0	408	0	29.6532	40.6462	39.7755
85465	26395292	+	3`UTR	A	G	0.300249	0.000360205	95	45	93	36	151	0	107	0	187	0	181	0	23.2668	26.1736	24.7259
9169	45920335	-	3`UTR	T	C	0.300183	0.000360205	97	46	88	34	147	0	139	0	194	0	167	0	18.4889	19.3639	18.1825
348235	59111496	-	3`UTR	T	C	0.300029	0.000360205	114	50	117	49	200	0	181	0	225	0	272	0	22.2825	24.3211	28.0273
96459	131641843	-	3`UTR	T	C	0.299937	0.000360205	148	62	105	46	169	0	149	0	210	0	149	0	26.8529	28.7901	27.7105
647979	36046895	-	CDS	T	C	0.299758	0.000360205	464	209	406	165	497	0	561	0	584	0	572	0	215.774	221.274	203.273
57551	29548634	+	3`UTR	A	G	0.299492	0.000360205	116	49	104	45	147	0	147	0	171	0	208	0	17.9509	18.371	17.8175
10658	47466094	-	3`UTR	T	C	0.299241	0.000360205	278	137	259	95	340	0	347	0	434	0	451	0	35.4436	36.3701	34.7573
201562	123494716	-	3`UTR	T	C	0.29922	0.000360205	166	72	138	58	232	0	218	0	269	0	295	0	24.8493	25.2967	25.7604
11168	15465035	-	3`UTR	T	C	0.299219	0.000360205	137	51	109	53	200	0	212	0	307	0	254	0	15.8695	15.6699	16.8706
4893	114704989	-	3`UTR	T	C	0.299163	0.000360205	88	37	90	39	127	0	135	0	187	0	165	0	21.2709	21.793	24.1867
10950	17598652	-	CDS	T	C	0.298872	0.000360205	110	42	95	45	193	0	201	0	305	0	320	0	5.96634	7.54196	9.58663
5781	112507921	+	3`UTR	A	G	0.298847	0.000360205	177	79	150	61	355	0	349	0	362	0	420	0	38.7802	54.606	50.917
51388	69342944	+	3`UTR	A	G	0.29879	0.000360205	105	50	87	33	117	0	143	0	221	0	215	0	9.20108	10.0547	11.8429
3572	55954844	-	3`UTR	T	C	0.298722	0.000360205	153	73	193	73	280	0	269	0	363	0	375	0	18.2111	23.1705	23.1004
27125	132879518	-	3`UTR	T	C	0.298685	0.000360205	176	74	153	66	237	0	277	0	280	0	298	0	33.7541	37.0385	33.5208
9208	237765097	+	3`UTR	A	G	0.298685	0.000360205	102	44	88	37	166	0	190	0	241	0	255	0	10.8388	13.111	12.7808
100506710	37089868	+	CDS	A	G	0.298305	0.000360205	88	35	97	44	158	0	161	0	219	0	165	0	15.0398	15.5351	15.5658
201562	123494753	-	3`UTR	T	C	0.298265	0.000360205	151	60	130	59	204	0	182	0	219	0	255	0	24.8493	25.2967	25.7604
10776	52551475	-	3`UTR	T	C	0.297946	0.000360205	281	113	266	119	359	0	340	0	474	0	478	0	34.6516	33.5628	34.8844
10163	27404414	-	3`UTR	T	C	0.297946	0.000360205	254	118	220	85	288	0	314	0	328	0	384	0	38.2792	39.6813	36.537
9188	68983229	+	3`UTR	A	G	0.297806	0.000360205	182	79	210	87	321	0	289	0	314	0	339	0	41.3965	45.5729	46.1578
8087	180976952	+	3`UTR	A	G	0.297733	0.000360205	177	81	171	67	247	0	232	0	288	0	294	0	22.7889	24.3932	23.5326
26225	151802710	-	3`UTR	T	C	0.297718	0.000360205	170	81	176	66	287	0	276	0	351	0	298	0	12.7933	14.1748	13.0998
26031	24799686	-	3`UTR	T	C	0.297687	0.000360205	210	94	227	91	299	0	321	0	357	0	371	0	48.8377	51.291	49.598
26528	1435522	+	3`UTR	A	G	0.297262	0.000360205	258	119	256	99	349	0	388	0	474	0	526	0	24.9974	30.9888	27.9338
23607	47625137	+	3`UTR	A	G	0.297242	0.000360205	100	41	94	41	154	0	139	0	224	0	192	0	14.0175	16.5788	16.3628
860	45548360	+	3`UTR	A	G	0.297205	0.000360205	159	77	232	85	273	0	307	0	360	0	305	0	34.6948	36.6795	32.0364
7357	111933165	+	3`UTR	A	G	0.297038	0.000360205	164	70	153	64	203	0	199	0	304	0	318	0	33.3523	29.7605	38.2855
283596	95533048	-	CDS	T	C	0.296974	0.000360205	97	37	88	41	156	0	164	0	196	0	230	0	6.11585	6.01948	6.0451
10735	124101260	+	3`UTR	A	G	0.296884	0.000360205	255	104	222	97	391	0	459	0	490	0	574	0	35.68	46.1833	44.6331
4001	126836436	+	3`UTR	A	G	0.296822	0.000360205	236	107	255	100	417	0	427	0	583	0	612	0	51.0699	56.4815	66.4269
8939	130637741	+	3`UTR	A	G	0.296794	0.000360205	122	52	134	56	247	0	228	0	341	0	296	0	16.9314	21.5182	20.7614
558	41260764	+	3`UTR	A	G	0.296655	0.000360205	112	44	104	47	159	0	156	0	290	0	315	0	31.7097	28.5503	43.3975
55729	14499493	+	3`UTR	A	G	0.296231	0.000360205	105	42	113	50	151	0	138	0	152	0	176	0	15.4086	16.1713	14.4862
50808	4712313	-	3`UTR	T	C	0.29621	0.000360205	137	63	112	43	170	0	147	0	268	0	192	0	24.3674	26.3981	28.5023
8939	130638170	+	3`UTR	A	G	0.296118	0.000360205	124	55	138	55	240	0	239	0	288	0	214	0	16.9314	21.5182	20.7614
3842	72913956	+	3`UTR	A	G	0.296023	0.000360205	90	39	76	31	144	0	130	0	175	0	156	0	21.0418	26.7954	25.5585
4664	190690460	+	3`UTR	A	G	0.295951	0.000360205	154	69	127	50	214	0	248	0	226	0	252	0	21.8847	27.611	25.058
10735	124101263	+	3`UTR	A	G	0.295937	0.000360205	255	104	224	97	400	0	462	0	504	0	583	0	35.68	46.1833	44.6331
6498	170395249	+	3`UTR	A	G	0.295916	0.000360205	187	81	157	64	195	0	193	0	260	0	203	0	29.8542	25.6159	24.5103
1964	20127207	-	3`UTR	T	C	0.295806	0.000360205	144	62	144	59	255	0	232	0	332	0	303	0	30.5344	40.1366	39.0334
996	47120458	-	3`UTR	T	C	0.295708	0.000360205	101	42	92	39	183	0	169	0	207	0	191	0	15.3921	17.7493	19.7133
9867	109335240	-	3`UTR	T	C	0.295564	0.000360205	111	52	107	40	125	0	124	0	155	0	181	0	22.2573	21.7312	22.7778
23516	22422230	+	3`UTR	A	G	0.295444	0.000360205	147	57	126	57	223	0	211	0	320	0	324	0	18.6473	25.6972	29.9381
2802	132771711	-	3`UTR	T	C	0.295294	0.000360205	126	56	109	43	167	0	155	0	242	0	218	0	15.1925	16.0477	15.1336
283742	38486022	+	3`UTR	A	G	0.295038	0.000360205	84	36	93	38	103	0	111	0	125	0	142	0	7.76705	8.01328	8.12921
205564	196934392	+	3`UTR	A	G	0.295034	0.000360205	116	44	100	46	173	0	171	0	142	0	160	0	26.9189	25.1057	23.9532
444	61625358	-	3`UTR	T	C	0.295031	0.000360205	70	28	64	28	175	0	171	0	224	0	270	0	8.48659	10.5457	11.3722
51582	102828291	-	3`UTR	T	C	0.295005	0.000360205	241	107	226	89	324	0	294	0	447	0	405	0	30.3144	29.8975	34.7976
10397	133237269	-	3`UTR	T	C	0.294846	0.000360205	337	160	402	147	463	0	702	0	509	0	586	0	41.4773	54.1067	42.2879
463	72784950	-	3`UTR	T	C	0.294691	0.000360205	102	40	108	48	166	0	160	0	156	0	185	0	24.3405	26.0205	21.4539
57532	29262463	-	3`UTR	T	C	0.294627	0.000360205	126	57	117	45	195	0	160	0	273	0	212	0	24.1698	24.9002	28.0602
9991	112220977	-	3`UTR	T	C	0.294345	0.000360205	152	58	99	45	186	0	211	0	282	0	240	0	27.7232	30.1031	32.8215
2820	156584828	+	3`UTR	A	G	0.294338	0.000360205	91	40	86	34	99	0	103	0	128	0	129	0	16.5786	16.48	18.0661
123879	20859608	-	3`UTR	T	C	0.294096	0.000360205	102	44	92	37	145	0	140	0	164	0	158	0	24.9116	26.3023	24.0322
221154	21493080	-	3`UTR	T	C	0.294033	0.000360205	119	50	109	45	192	0	175	0	293	0	211	0	17.0979	19.9436	22.0638
440145	72708664	-	3`UTR	T	C	0.293985	0.000360205	88	37	97	40	265	0	254	0	266	0	353	0	11.4659	19.5545	21.1061
57798	92457733	+	3`UTR	A	G	0.2938	0.000360205	131	56	126	51	172	0	196	0	316	0	215	0	14.9256	14.8088	17.114
3842	72911492	+	3`UTR	A	G	0.293651	0.000360205	88	38	80	32	145	0	126	0	184	0	124	0	21.0418	26.7954	25.5585
26994	51272748	+	3`UTR	A	G	0.293593	0.000360205	122	57	117	43	163	0	153	0	189	0	196	0	20.2053	19.4863	19.9224
23272	56641447	-	CDS	T	C	0.293572	0.000360205	162	74	154	58	272	0	286	0	309	0	357	0	20.5607	23.3888	21.5277
6049	26213825	-	CDS	T	C	0.293197	0.000360205	153	66	148	59	244	0	247	0	284	0	348	0	21.7704	28.5935	28.2114
139231	104191724	+	3`UTR	A	G	0.293179	0.000360205	128	52	111	47	162	0	147	0	175	0	165	0	24.3458	23.0428	23.5182
2036	36229529	+	3`UTR	A	G	0.292614	0.000360205	110	50	120	45	188	0	168	0	306	0	266	0	13.6239	15.7961	17.5813
8853	9405290	+	3`UTR	A	G	0.292582	0.000360205	114	51	118	45	152	0	198	0	265	0	215	0	30.7486	32.4902	31.2241
7046	99149859	+	3`UTR	A	G	0.292578	0.000360205	146	63	154	61	209	0	227	0	258	0	231	0	26.5472	29.259	27.7155
55023	78937557	-	3`UTR	T	C	0.292279	0.000360205	85	36	77	31	104	0	112	0	119	0	150	0	14.8445	16.6032	14.3299
831	96772922	+	3`UTR	A	G	0.292213	0.000360205	197	93	201	72	258	0	262	0	348	0	254	0	26.0728	25.4028	22.7056
55729	14501259	+	3`UTR	A	G	0.291844	0.000360205	101	40	91	39	134	0	118	0	138	0	152	0	15.4086	16.1713	14.4862
348235	59111492	-	3`UTR	T	C	0.291821	0.000360205	112	50	116	44	184	0	175	0	216	0	270	0	22.2825	24.3211	28.0273
5573	68532466	+	3`UTR	A	G	0.29163	0.000360205	148	60	122	51	184	0	197	0	262	0	232	0	30.9208	35.138	38.9497
51201	17220860	+	3`UTR	A	G	0.291342	0.000360205	110	44	116	49	191	0	185	0	250	0	265	0	15.1974	20.6743	21.1248
51569	38361631	+	3`UTR	A	G	0.290946	0.000360205	276	128	244	88	317	0	353	0	451	0	398	0	19.5969	19.1363	19.7038
1525	17567611	+	3`UTR	A	G	0.290902	0.000360205	140	56	126	53	149	0	143	0	215	0	193	0	32.9275	28.7875	30.7969
4853	119912301	-	3`UTR	T	C	0.290758	0.000360205	124	54	109	42	170	0	183	0	162	0	175	0	14.6412	18.6742	17.148
619279	80639827	-	3`UTR	T	C	0.290656	0.000360205	380	152	336	141	268	0	284	0	305	0	371	0	45.1699	29.8606	31.6034
861	34791520	-	3`UTR	T	C	0.290584	0.000360205	120	48	93	39	90	0	103	0	91	0	92	0	33.4986	29.8225	25.6225
8826	90501377	+	3`UTR	A	G	0.290424	0.000360205	111	41	93	42	171	0	145	0	208	0	133	0	39.9658	41.9288	38.2625
5886	12953431	+	3`UTR	A	G	0.290353	0.000360205	245	114	252	90	408	0	405	0	433	0	601	0	25.6933	34.734	34.2064
64398	67334085	+	3`UTR	A	G	0.290152	0.000360205	91	39	95	37	134	0	119	0	177	0	215	0	15.0444	15.6836	20.5382
64065	138090886	-	3`UTR	T	C	0.29013	0.000360205	280	121	272	105	450	0	438	0	520	0	550	0	32.1428	40.025	39.7294
54542	122849234	-	3`UTR	T	C	0.290104	0.000360205	104	45	96	37	134	0	159	0	143	0	154	0	22.0826	26.1679	22.0439
94081	175527835	+	3`UTR	A	G	0.290079	0.000360205	158	71	127	47	232	0	195	0	288	0	341	0	16.7831	18.9924	20.4107
4709	201085605	+	CDS	A	G	0.290052	0.000360205	317	129	295	121	352	0	452	0	682	0	667	0	27.6569	27.9709	34.672
64795	86773677	+	3`UTR	A	G	0.290003	0.000360205	108	43	74	31	156	0	141	0	177	0	193	0	18.6538	26.2386	24.0851
134553	134857854	+	3`UTR	A	G	0.289994	0.000360205	132	50	132	58	128	0	137	0	222	0	180	0	16.8545	16.3563	17.733
1500	57817979	+	3`UTR	A	G	0.289777	0.000360205	358	168	364	128	415	0	421	0	441	0	484	0	6.05979	4.76171	4.46748
3572	55938575	-	3`UTR	T	C	0.28923	0.000360205	80	36	101	37	162	0	159	0	225	0	239	0	18.2111	23.1705	23.1004
9969	61942967	-	3`UTR	T	C	0.289162	0.000360205	128	55	104	40	170	0	138	0	176	0	144	0	31.5403	27.9728	27.1393
9588	173488181	+	3`UTR	A	G	0.289139	0.000360205	166	76	181	65	245	0	246	0	340	0	299	0	59.7945	58.3714	63.8925
134429	111497420	-	3`UTR	T	C	0.288801	0.000360205	108	50	116	41	222	0	240	0	324	0	352	0	25.721	34.878	38.3734
55681	100339550	+	3`UTR	A	G	0.288691	0.000360205	87	38	101	38	157	0	123	0	141	0	159	0	15.3327	16.9819	16.0873
50810	83138658	-	3`UTR	T	C	0.288487	0.000360205	114	46	108	44	153	0	107	0	233	0	163	0	4.1752	4.27018	4.21544
56829	139044397	-	3`UTR	T	C	0.288231	0.000360205	89	36	74	30	93	0	99	0	154	0	119	0	18.3724	17.83	18.2402
5814	44882545	-	3`UTR	T	C	0.288011	0.000360205	112	46	123	49	219	0	199	0	262	0	263	0	25.9034	31.7364	30.0238
51582	102827806	-	3`UTR	T	C	0.287937	0.000360205	138	59	144	55	196	0	153	0	242	0	234	0	30.3144	29.8975	34.7976
27333	168009657	-	3`UTR	T	C	0.287914	0.000360205	91	37	97	39	129	0	115	0	177	0	167	0	15.5331	14.8424	13.9865
5636	18931006	+	3`UTR	A	G	0.287818	0.000360205	116	43	107	47	138	0	136	0	185	0	153	0	9.71108	9.96243	9.38722
26994	51271746	+	3`UTR	A	G	0.287436	0.000360205	164	68	130	51	177	0	209	0	199	0	204	0	20.2053	19.4863	19.9224
5201	140245156	-	3`UTR	T	C	0.287427	0.000360205	138	59	150	57	142	0	148	0	206	0	207	0	18.1767	16.1336	18.4932
5074	79592164	-	3`UTR	T	C	0.28728	0.000360205	111	50	92	33	178	0	121	0	218	0	226	0	13.6163	15.0265	15.466
9520	47622670	+	3`UTR	A	G	0.286651	0.000360205	218	92	225	86	253	0	266	0	299	0	328	0	17.519	17.6092	18.0686
441478	137299854	-	3`UTR	T	C	0.28657	0.000360205	170	66	195	81	259	0	289	0	285	0	284	0	38.7215	47.9447	38.6513
6605	40628486	-	3`UTR	T	C	0.286552	0.000360205	151	57	150	64	171	0	150	0	209	0	198	0	2.80971	2.4755	2.88721
55023	78941035	-	CDS	T	C	0.28643	0.000360205	126	50	133	54	203	0	186	0	136	0	185	0	14.8445	16.6032	14.3299
94081	175528462	+	3`UTR	A	G	0.286405	0.000360205	173	80	197	68	292	0	334	0	365	0	417	0	16.7831	18.9924	20.4107
8202	47655510	+	3`UTR	A	G	0.286302	0.000360205	101	41	111	44	127	0	101	0	120	0	125	0	20.3191	16.8406	15.3712
51068	161251221	+	3`UTR	A	G	0.286283	0.000360205	153	63	128	50	220	0	175	0	293	0	225	0	21.6105	22.9491	23.5528
135293	89164381	+	3`UTR	A	G	0.286277	0.000360205	106	44	111	43	203	0	194	0	237	0	225	0	20.0129	26.8714	27.4336
140862	13299233	+	CDS	A	G	0.286268	0.000360205	115	51	108	39	186	0	172	0	189	0	154	0	24.5412	24.7503	24.5269
143686	95171184	-	3`UTR	T	C	0.286025	0.000360205	106	40	73	31	151	0	130	0	113	0	125	0	16.9436	16.3941	14.6562
1964	20127236	-	3`UTR	T	C	0.285946	0.000360205	159	72	145	51	277	0	224	0	350	0	316	0	30.5344	40.1366	39.0334
84188	13730563	+	3`UTR	A	G	0.285682	0.000360205	138	62	130	46	200	0	209	0	260	0	244	0	18.0629	21.6191	21.3456
10564	49035827	+	3`UTR	A	G	0.285533	0.000360205	91	34	75	32	161	0	181	0	243	0	240	0	25.0047	31.9172	31.0898
648	22330972	+	3`UTR	A	G	0.285479	0.000360205	110	42	79	33	94	0	99	0	96	0	135	0	6.86046	7.07197	7.38463
10146	151805912	+	3`UTR	A	G	0.285435	0.000360205	330	133	341	135	439	0	400	0	450	0	506	0	55.4807	54.0374	54.447
92140	97725585	+	3`UTR	A	G	0.285396	0.000360205	200	69	144	66	302	0	252	0	384	0	375	0	25.3695	29.6492	30.725
2182	109642659	-	3`UTR	T	C	0.285263	0.000360205	148	52	131	59	286	0	229	0	328	0	338	0	28.2623	40.5921	39.8657
6744	181930228	+	3`UTR	A	G	0.285096	0.000360205	118	45	120	50	204	0	151	0	220	0	166	0	16.7861	18.6595	17.4366
23516	22421827	+	3`UTR	A	G	0.284601	0.000360205	152	65	130	48	245	0	212	0	348	0	324	0	18.6473	25.6972	29.9381
11342	149961665	+	3`UTR	A	G	0.284375	0.000360205	134	58	110	40	181	0	158	0	209	0	198	0	20.3583	20.867	21.5464
55023	78936195	-	3`UTR	T	C	0.284259	0.000360205	88	36	96	37	105	0	139	0	131	0	165	0	14.8445	16.6032	14.3299
51341	4044828	-	3`UTR	T	C	0.284253	0.000360205	106	45	89	33	152	0	156	0	156	0	137	0	28.0538	31.4823	26.0981
5611	95794410	+	3`UTR	A	G	0.284193	0.000360205	108	44	106	41	114	0	132	0	168	0	149	0	16.5745	15.2857	16.1985
151011	109543611	-	3`UTR	T	C	0.283888	0.000360205	107	46	107	39	216	0	200	0	250	0	262	0	25.617	38.0908	38.2745
4853	119912196	-	3`UTR	T	C	0.283883	0.000360205	115	46	84	33	169	0	197	0	177	0	158	0	14.6412	18.6742	17.148
4775	68228431	+	3`UTR	A	G	0.283508	0.000360205	95	36	109	45	130	0	122	0	153	0	158	0	12.3523	12.5636	11.7303
10672	65014089	-	3`UTR	T	C	0.283501	0.000360205	112	46	105	40	133	0	129	0	176	0	189	0	18.1138	16.9753	18.8805
1389	12643548	+	3`UTR	A	G	0.283486	0.000360205	158	59	129	54	181	0	192	0	204	0	201	0	23.562	23.9201	23.5585
10150	97392133	+	3`UTR	A	G	0.283399	0.000360205	86	34	91	36	120	0	126	0	122	0	158	0	13.8772	13.5422	15.153
663	59663512	-	3`UTR	T	C	0.282717	0.000360205	103	40	95	38	205	0	187	0	245	0	205	0	12.1085	14.5897	14.5029
4684	113277661	+	3`UTR	A	G	0.282646	0.000360205	208	84	255	98	169	0	198	0	208	0	199	0	20.4275	15.3829	11.9212
1997	40933463	-	3`UTR	T	C	0.28259	0.000360205	211	86	205	78	250	0	276	0	312	0	312	0	29.1143	26.6404	24.7283
2744	190934016	+	3`UTR	A	G	0.28259	0.000360205	266	92	211	94	341	0	342	0	376	0	314	0	31.1669	34.5528	29.7149
92359	6467128	+	3`UTR	A	G	0.282421	0.000360205	118	49	102	38	113	0	113	0	132	0	141	0	12.5469	12.9373	12.106
4664	190690599	+	3`UTR	A	G	0.282194	0.000360205	108	40	108	45	193	0	147	0	205	0	157	0	21.8847	27.611	25.058
84246	6372278	-	3`UTR	T	C	0.282121	0.000360205	172	61	143	62	198	0	217	0	286	0	259	0	20.7943	20.6339	23.2171
51074	34882718	-	CDS	T	C	0.282059	0.000360205	131	53	118	45	202	0	236	0	347	0	333	0	3.47523	4.61714	5.16984
163590	179842671	-	3`UTR	T	C	0.281942	0.000360205	109	45	126	47	185	0	179	0	282	0	236	0	15.6699	19.4762	19.8929
22803	21389529	+	3`UTR	A	G	0.281773	0.000360205	267	111	211	78	309	0	305	0	455	0	383	0	75.8821	80.4764	76.6745
3572	55937188	-	3`UTR	T	C	0.281593	0.000360205	72	28	81	32	137	0	124	0	192	0	208	0	18.2111	23.1705	23.1004
79646	168553773	-	3`UTR	T	C	0.281562	0.000360205	218	78	180	77	228	0	265	0	225	0	291	0	30.0457	30.0031	27.3413
5738	116988956	+	3`UTR	A	G	0.281444	0.000360205	100	41	107	40	148	0	141	0	152	0	145	0	27.934	22.7709	23.5155
124512	76733745	+	3`UTR	A	G	0.280931	0.000360205	192	70	146	61	205	0	198	0	258	0	312	0	14.4938	14.9724	18.698
10205	118254307	-	3`UTR	T	C	0.280904	0.000360205	393	144	356	148	499	0	496	0	561	0	488	0	56.6152	55.2037	48.1442
4012	97028470	+	CDS	A	G	0.280887	0.000360205	104	37	110	47	188	0	154	0	166	0	243	0	15.7237	18.8803	17.0863
9475	11181766	-	3`UTR	T	C	0.280784	0.000360205	156	69	152	52	274	0	254	0	272	0	331	0	40.6591	50.221	50.2992
55251	64274849	+	3`UTR	A	G	0.280534	0.000360205	193	82	143	51	258	0	224	0	354	0	252	0	3.13472	3.12278	3.29106
23527	195279050	-	3`UTR	T	C	0.280159	0.000360205	115	49	96	34	138	0	170	0	213	0	183	0	13.1361	13.4767	13.6124
5062	196832230	+	3`UTR	A	G	0.279819	0.000360205	133	48	127	53	161	0	134	0	174	0	194	0	44.1758	41.9384	42.6601
2744	190935022	+	3`UTR	A	G	0.279697	0.000360205	101	39	105	41	148	0	134	0	211	0	145	0	31.1669	34.5528	29.7149
116064	120326074	-	3`UTR	T	C	0.279498	0.000360205	119	52	114	39	187	0	199	0	260	0	269	0	20.2369	28.1263	27.1179
26031	24796746	-	3`UTR	T	C	0.279492	0.000360205	171	73	151	53	220	0	222	0	283	0	235	0	48.8377	51.291	49.598
54517	105457754	-	3`UTR	T	C	0.279408	0.000360205	111	46	116	42	160	0	174	0	202	0	217	0	20.876	23.7932	23.3917
7046	99150954	+	3`UTR	A	G	0.279221	0.000360205	168	63	155	62	242	0	229	0	256	0	308	0	26.5472	29.259	27.7155
7586	100037243	+	3`UTR	A	G	0.278939	0.000360205	117	48	162	59	204	0	200	0	237	0	229	0	31.7037	31.7645	29.7073
84918	149820068	-	3`UTR	T	C	0.278565	0.000360205	104	39	78	31	158	0	141	0	161	0	237	0	5.26167	6.55798	6.78546
114882	76354890	-	3`UTR	T	C	0.278361	0.000360205	122	43	145	61	224	0	210	0	232	0	263	0	22.06	26.3218	23.3083
114569	119245487	+	3`UTR	A	G	0.278076	0.000360205	173	69	156	58	309	0	307	0	375	0	390	0	22.7211	34.6321	32.8059
65265	145055844	+	3`UTR	A	G	0.277667	0.000360205	91	34	86	34	106	0	118	0	147	0	176	0	9.63306	11.1551	11.5276
11168	15465525	-	CDS	T	C	0.277499	0.000360205	118	46	111	42	154	0	177	0	226	0	250	0	15.8695	15.6699	16.8706
54845	94706908	+	3`UTR	A	G	0.277147	0.000360205	109	39	100	41	177	0	171	0	218	0	208	0	27.9427	29.4204	29.3334
133619	127552064	+	3`UTR	A	G	0.276949	0.000360205	104	40	97	37	161	0	146	0	202	0	204	0	10.1084	11.1303	11.8577
196527	45431843	+	3`UTR	A	G	0.276935	0.000360205	149	61	165	59	207	0	199	0	257	0	264	0	25.5878	24.6324	23.4581
9908	75644206	-	3`UTR	T	C	0.276852	0.000360205	329	139	333	115	377	0	387	0	453	0	490	0	29.4451	27.7777	28.5466
1997	40932524	-	3`UTR	T	C	0.276721	0.000360205	171	63	136	54	155	0	187	0	241	0	176	0	29.1143	26.6404	24.7283
6498	170393140	+	3`UTR	A	G	0.276453	0.000360205	123	50	106	38	134	0	130	0	172	0	158	0	29.8542	25.6159	24.5103
79780	96353601	-	3`UTR	T	C	0.276327	0.000360205	110	39	78	32	136	0	132	0	239	0	146	0	5.61278	6.35919	6.51393
134429	111496321	-	3`UTR	T	C	0.276326	0.000360205	114	41	84	34	171	0	198	0	234	0	256	0	25.721	34.878	38.3734
414149	15077583	-	3`UTR	T	C	0.275922	0.000360205	91	33	90	36	135	0	132	0	155	0	134	0	12.6708	13.6066	13.1867
64747	158829514	+	3`UTR	A	G	0.275888	0.000360205	112	45	97	35	164	0	155	0	205	0	214	0	9.8312	11.3001	11.7112
10413	102231410	+	3`UTR	A	G	0.275799	0.000360205	366	156	340	115	671	0	655	0	769	0	656	0	59.2044	73.6834	69.7945
9813	46678476	-	3`UTR	T	C	0.275744	0.000360205	115	47	130	46	214	0	215	0	278	0	282	0	20.01	26.1339	25.8107
5727	95443904	-	3`UTR	T	C	0.275641	0.000360205	157	67	172	58	261	0	215	0	216	0	172	0	25.2115	30.7306	22.9317
7003	12938452	+	3`UTR	A	G	0.275608	0.000360205	295	114	275	103	469	0	497	0	559	0	562	0	49.7526	60.401	56.5556
831	96773355	+	3`UTR	A	G	0.275447	0.000360205	241	81	213	91	283	0	280	0	330	0	350	0	26.0728	25.4028	22.7056
85465	26393379	+	3`UTR	A	G	0.275116	0.000360205	107	43	95	34	133	0	149	0	170	0	166	0	23.2668	26.1736	24.7259
51144	43855406	+	3`UTR	A	G	0.275067	0.000360205	329	133	301	107	562	0	534	0	682	0	575	0	20.0583	25.9192	24.032
2036	36229955	+	3`UTR	A	G	0.275016	0.000360205	179	70	174	64	249	0	238	0	209	0	406	0	13.6239	15.7961	17.5813
7707	125231887	-	3`UTR	T	C	0.274969	0.000360205	119	44	108	42	132	0	149	0	153	0	168	0	12.625	12.6347	10.8411
1525	17569934	+	3`UTR	A	G	0.274438	0.000360205	194	71	151	59	198	0	186	0	268	0	214	0	32.9275	28.7875	30.7969
23731	109020349	-	3`UTR	T	C	0.274231	0.000360205	162	62	126	47	224	0	254	0	281	0	315	0	24.2042	26.3093	28.4458
11051	56432414	-	3`UTR	T	C	0.27403	0.000360205	178	76	163	54	304	0	286	0	340	0	348	0	31.9785	37.5778	37.0641
9337	154876416	+	3`UTR	A	G	0.273878	0.000360205	155	56	122	48	178	0	175	0	210	0	174	0	17.7124	14.599	15.8186
23760	27851960	-	3`UTR	T	C	0.273827	0.000360205	185	69	181	69	245	0	230	0	337	0	332	0	18.9847	19.8379	22.0536
801	90407663	+	3`UTR	A	G	0.27379	0.000360205	208	82	186	67	231	0	226	0	338	0	307	0	42.7717	39.326	46.1335
6675	162599510	+	3`UTR	A	G	0.273672	0.000360205	94	37	111	40	143	0	121	0	147	0	207	0	11.4026	12.4855	13.4294
79666	95154711	+	CDS	A	G	0.273576	0.000360205	115	46	113	40	148	0	197	0	238	0	200	0	16.2199	14.8982	15.6512
5062	196829282	+	3`UTR	A	G	0.27357	0.000360205	334	136	334	116	452	0	395	0	470	0	553	0	44.1758	41.9384	42.6601
10299	10434285	+	3`UTR	A	G	0.273561	0.000360205	164	56	162	67	242	0	213	0	302	0	244	0	24.078	25.1501	23.9009
11231	107871421	-	3`UTR	T	C	0.273281	0.000360205	132	46	126	51	183	0	179	0	243	0	220	0	12.1983	11.4783	12.1595
27125	132880828	-	3`UTR	T	C	0.273253	0.000360205	176	73	168	57	254	0	270	0	301	0	281	0	33.7541	37.0385	33.5208
1389	12642886	+	3`UTR	A	G	0.273228	0.000360205	161	66	163	56	223	0	224	0	252	0	275	0	23.562	23.9201	23.5585
8660	109754621	-	3`UTR	T	C	0.272946	0.000360205	150	58	129	47	169	0	159	0	261	0	204	0	29.8223	25.8305	24.4411
116064	120331380	-	CDS	T	C	0.272597	0.000360205	126	49	133	48	233	0	237	0	187	0	244	0	20.2369	28.1263	27.1179
8660	109755792	-	3`UTR	T	C	0.272542	0.000360205	176	74	205	68	212	0	212	0	243	0	218	0	29.8223	25.8305	24.4411
64645	100083004	+	3`UTR	A	G	0.272421	0.000360205	114	39	120	49	150	0	151	0	155	0	160	0	5.20459	5.01538	5.34581
1595	92113616	-	3`UTR	T	C	0.272365	0.000360205	444	191	468	151	637	0	677	0	712	0	705	0	57.2469	61.4145	56.613
9875	32314425	-	3`UTR	T	C	0.272276	0.000360205	147	61	146	49	197	0	227	0	246	0	290	0	19.4598	24.1801	23.3218
57092	101593165	+	3`UTR	A	G	0.272171	0.000360205	232	95	244	83	345	0	330	0	413	0	447	0	29.1404	30.8109	30.2016
677	68787720	-	3`UTR	T	C	0.271874	0.000360205	324	132	349	119	377	0	426	0	472	0	559	0	93.8461	76.7798	73.0205
10735	124101356	+	3`UTR	A	G	0.271863	0.000360205	230	85	228	86	358	0	365	0	401	0	457	0	35.68	46.1833	44.6331
677	68787723	-	3`UTR	T	C	0.27183	0.000360205	340	134	354	125	389	0	440	0	482	0	577	0	93.8461	76.7798	73.0205
57403	58360301	+	3`UTR	A	G	0.271803	0.000360205	261	104	235	82	362	0	352	0	502	0	483	0	16.261	15.3859	15.2707
64397	42414094	-	3`UTR	T	C	0.271639	0.000360205	93	35	92	34	118	0	153	0	115	0	153	0	16.2229	18.3216	17.4994
10150	97391552	+	3`UTR	A	G	0.27161	0.000360205	100	38	82	30	85	0	107	0	181	0	196	0	13.8772	13.5422	15.153
57532	29262944	-	3`UTR	T	C	0.271531	0.000360205	178	59	144	60	231	0	214	0	315	0	305	0	24.1698	24.9002	28.0602
4784	13097541	+	3`UTR	A	G	0.271524	0.000360205	144	55	132	48	211	0	240	0	168	0	221	0	21.6155	28.7782	24.4951
7543	24212166	+	3`UTR	A	G	0.271135	0.000360205	91	34	81	30	115	0	126	0	133	0	159	0	11.7513	11.906	11.55
79646	168548705	-	3`UTR	T	C	0.27111	0.000360205	102	39	94	34	101	0	131	0	159	0	135	0	30.0457	30.0031	27.3413
23518	135635975	+	CDS	A	G	0.270796	0.000360205	157	64	187	63	156	0	165	0	197	0	220	0	16.8171	14.1342	13.3064
5538	40072781	-	3`UTR	T	C	0.270716	0.000360205	127	47	94	35	101	0	118	0	222	0	166	0	15.8546	13.4761	16.722
2309	108680221	+	3`UTR	A	G	0.270704	0.000360205	151	55	156	59	134	0	188	0	148	0	177	0	21.0806	18.2286	17.5155
2037	130839735	-	3`UTR	T	C	0.270625	0.000360205	98	37	96	35	101	0	131	0	150	0	158	0	9.25603	9.27905	8.95707
6789	45075714	+	3`UTR	A	G	0.270594	0.000360205	230	92	204	70	259	0	304	0	319	0	330	0	30.9485	32.9491	31.5506
134429	111497439	-	3`UTR	T	C	0.270421	0.000360205	113	46	122	41	223	0	241	0	321	0	349	0	25.721	34.878	38.3734
151011	109543274	-	3`UTR	T	C	0.270134	0.000360205	101	37	115	43	203	0	214	0	315	0	205	0	25.617	38.0908	38.2745
55771	59202206	+	3`UTR	A	G	0.270076	0.000360205	126	43	150	60	235	0	249	0	290	0	366	0	16.4743	22.216	24.0909
1027	12722046	+	3`UTR	A	G	0.270045	0.000360205	155	65	176	57	167	0	189	0	217	0	232	0	36.1316	30.2068	31.7036
25923	63626304	-	3`UTR	T	C	0.270029	0.000360205	127	53	129	42	169	0	173	0	243	0	240	0	29.1273	31.7128	33.1202
55500	22685315	+	3`UTR	A	G	0.269798	0.000360205	180	68	155	56	234	0	231	0	258	0	177	0	27.9874	31.0103	24.4637
6641	120538276	-	3`UTR	T	C	0.269643	0.000360205	125	43	86	34	178	0	170	0	224	0	219	0	17.2352	19.5232	19.2929
56648	170891247	-	3`UTR	T	C	0.269445	0.000360205	124	50	122	41	345	0	274	0	419	0	328	0	18.3095	30.5846	31.6105
23032	77696223	-	3`UTR	T	C	0.269379	0.000360205	93	32	104	41	135	0	125	0	148	0	147	0	16.0426	15.4021	15.0713
80209	39010586	-	3`UTR	T	C	0.269355	0.000360205	107	41	79	28	113	0	122	0	139	0	134	0	17.5443	17.0027	15.7493
2776	77717443	-	3`UTR	T	C	0.269219	0.000360205	154	60	161	56	193	0	186	0	229	0	227	0	25.8348	23.9602	23.047
27075	16783889	+	3`UTR	A	G	0.269141	0.000360205	88	31	91	35	163	0	138	0	207	0	182	0	20.8919	23.1191	25.8778
80351	91864803	+	3`UTR	A	G	0.269115	0.000360205	142	57	104	35	162	0	153	0	185	0	138	0	27.0053	27.1617	24.6536
8545	88054805	-	3`UTR	T	C	0.269107	0.000360205	188	78	188	61	185	0	206	0	177	0	238	0	29.1693	24.288	24.1353
659	202560791	+	3`UTR	A	G	0.2689	0.000360205	107	39	97	36	150	0	170	0	182	0	154	0	18.4797	23.3062	20.077
10146	151807659	+	3`UTR	A	G	0.268865	0.000360205	157	63	137	46	183	0	199	0	206	0	146	0	55.4807	54.0374	54.447
5074	79592187	-	3`UTR	T	C	0.268757	0.000360205	126	46	100	37	179	0	130	0	237	0	235	0	13.6163	15.0265	15.466
4331	60812028	+	CDS	A	G	0.268475	0.000360205	90	33	98	36	155	0	149	0	184	0	241	0	5.54212	7.35297	8.94708
9550	114598121	+	3`UTR	A	G	0.268337	0.000360205	266	109	236	77	315	0	317	0	500	0	441	0	30.8136	30.2744	33.904
114569	119244768	+	3`UTR	A	G	0.267993	0.000360205	213	69	163	67	419	0	405	0	462	0	458	0	22.7211	34.6321	32.8059
3156	75360598	+	3`UTR	A	G	0.267859	0.000360205	199	80	184	61	243	0	235	0	263	0	281	0	21.3271	20.7073	19.1981
665	26411776	+	3`UTR	A	G	0.267553	0.000360205	168	67	177	59	275	0	321	0	375	0	407	0	31.4316	38.124	39.6233
7716	57972526	-	3`UTR	T	C	0.267393	0.000360205	108	40	114	41	91	0	144	0	153	0	137	0	26.7754	27.3438	27.6375
8417	132460009	-	3`UTR	T	C	0.267343	0.000360205	118	43	104	38	119	0	99	0	117	0	123	0	4.40127	3.96885	3.97168
6651	33557817	+	3`UTR	A	G	0.267282	0.000360205	162	62	167	58	131	0	132	0	210	0	194	0	53.8332	56.6937	52.2053
6049	26213197	-	3`UTR	T	C	0.267124	0.000360205	146	54	142	51	270	0	306	0	318	0	316	0	21.7704	28.5935	28.2114
463	72783484	-	3`UTR	T	C	0.266813	0.000360205	102	41	122	40	145	0	154	0	176	0	178	0	24.3405	26.0205	21.4539
55327	27498492	-	3`UTR	T	C	0.266749	0.000360205	162	57	133	50	227	0	251	0	259	0	300	0	23.8724	30.4573	30.3916
23607	47625860	+	3`UTR	A	G	0.266667	0.000360205	88	32	88	32	121	0	135	0	174	0	145	0	14.0175	16.5788	16.3628
153339	83056882	-	3`UTR	T	C	0.266517	0.000360205	191	74	197	67	196	0	218	0	284	0	240	0	20.2883	16.2891	17.7244
5062	196831272	+	3`UTR	A	G	0.266364	0.000360205	111	39	88	33	137	0	147	0	184	0	176	0	44.1758	41.9384	42.6601
51776	173224078	+	3`UTR	A	G	0.265751	0.000360205	99	34	105	40	145	0	166	0	213	0	183	0	9.10981	10.7873	10.2457
23321	153336240	+	3`UTR	A	G	0.265698	0.000360205	339	129	291	100	406	0	386	0	432	0	471	0	52.9407	52.1543	45.8184
51251	33014284	-	3`UTR	T	C	0.265574	0.000360205	147	52	184	68	176	0	174	0	224	0	253	0	12.4034	12.4018	12.9083
4232	130505846	+	3`UTR	A	G	0.265483	0.000360205	149	59	140	46	202	0	146	0	229	0	228	0	14.8049	12.9467	14.2252
90411	46902115	-	3`UTR	T	C	0.265465	0.000360205	264	106	238	77	451	0	431	0	593	0	520	0	33.8222	41.9918	43.5404
10413	102231470	+	3`UTR	A	G	0.265423	0.000360205	316	132	346	107	573	0	548	0	669	0	606	0	59.2044	73.6834	69.7945
6120	210021292	+	3`UTR	A	G	0.265411	0.000360205	123	41	105	41	184	0	171	0	206	0	215	0	21.8013	26.2701	26.2914
84248	197781994	+	3`UTR	A	G	0.265261	0.000360205	273	94	238	90	397	0	364	0	476	0	488	0	19.8671	22.7483	22.9013
619279	80633211	-	3`UTR	T	C	0.265165	0.000360205	141	51	125	45	113	0	93	0	124	0	111	0	45.1699	29.8606	31.6034
10920	237097900	+	3`UTR	A	G	0.265099	0.000360205	90	33	93	33	146	0	140	0	169	0	152	0	11.2925	11.524	12.4492
3842	72909204	+	3`UTR	A	G	0.264719	0.000360205	237	93	237	78	329	0	357	0	360	0	457	0	21.0418	26.7954	25.5585
165324	24000075	+	3`UTR	A	G	0.264706	0.000360205	98	38	102	34	170	0	156	0	213	0	191	0	10.2873	11.2779	11.9141
10558	92031465	-	3`UTR	T	C	0.264584	0.000360205	164	55	161	62	310	0	266	0	327	0	271	0	19.4099	21.3826	22.5813
96459	131642386	-	3`UTR	T	C	0.264581	0.000360205	126	47	124	43	185	0	168	0	144	0	201	0	26.8529	28.7901	27.7105
4001	126836439	+	3`UTR	A	G	0.264409	0.000360205	256	102	279	90	424	0	433	0	588	0	619	0	51.0699	56.4815	66.4269
165215	186763956	+	3`UTR	A	G	0.264167	0.000360205	138	48	108	40	170	0	161	0	193	0	162	0	22.5793	23.6148	20.7973
1964	20125655	-	3`UTR	T	C	0.264089	0.000360205	123	44	100	36	164	0	170	0	238	0	175	0	30.5344	40.1366	39.0334
114882	76353637	-	3`UTR	T	C	0.263807	0.000360205	121	48	118	38	160	0	174	0	170	0	175	0	22.06	26.3218	23.3083
51012	59034362	-	3`UTR	T	C	0.263604	0.000360205	335	132	312	101	443	0	447	0	627	0	529	0	45.9626	53.6911	55.271
51088	39122021	+	3`UTR	A	G	0.263582	0.000360205	150	56	140	48	182	0	169	0	288	0	291	0	42.1988	41.4718	46.059
5534	68179675	-	3`UTR	T	C	0.26345	0.000360205	217	67	173	71	280	0	267	0	388	0	370	0	33.3871	38.897	39.0292
54704	93925645	+	3`UTR	A	G	0.263272	0.000360205	235	88	182	62	219	0	190	0	286	0	303	0	43.1989	33.4003	41.1732
23608	140454398	-	3`UTR	T	C	0.263229	0.000360205	222	79	184	66	244	0	231	0	231	0	281	0	22.3929	21.8634	21.7349
5048	2683376	+	3`UTR	A	G	0.263212	0.000360205	219	79	212	75	208	0	210	0	247	0	249	0	41.4714	38.2028	36.1165
54918	32483287	-	3`UTR	T	C	0.263206	0.000360205	255	82	195	77	345	0	318	0	398	0	402	0	27.3664	30.6318	32.2178
134553	134855394	+	CDS	A	G	0.263118	0.000360205	166	67	185	58	246	0	275	0	252	0	280	0	16.8545	16.3563	17.733
23086	108507328	-	3`UTR	T	C	0.262948	0.000360205	131	46	149	54	238	0	234	0	251	0	286	0	23.4073	30.8052	28.4588
7874	8893627	-	3`UTR	T	C	0.262849	0.000360205	280	107	238	79	300	0	301	0	322	0	377	0	28.894	26.0415	24.4491
286451	68532958	+	3`UTR	A	G	0.262823	0.000360205	124	48	110	36	187	0	150	0	191	0	242	0	9.45943	11.3098	11.8577
51341	4045147	-	3`UTR	T	C	0.262823	0.000360205	124	48	110	36	120	0	165	0	72	0	134	0	28.0538	31.4823	26.0981
54918	32483795	-	3`UTR	T	C	0.262789	0.000360205	210	82	216	70	261	0	313	0	329	0	369	0	27.3664	30.6318	32.2178
55669	179392792	+	3`UTR	A	G	0.262768	0.000360205	168	63	133	45	159	0	167	0	242	0	259	0	21.0483	19.9059	20.4982
25912	154206776	-	3`UTR	T	C	0.262692	0.000360205	133	53	139	44	177	0	177	0	216	0	214	0	39.2911	42.1909	44.435
283349	64696779	+	3`UTR	A	G	0.262637	0.000360205	121	42	104	38	169	0	147	0	170	0	147	0	19.4877	19.2571	17.3525
57515	122444637	-	3`UTR	T	C	0.26257	0.000360205	191	63	180	69	264	0	247	0	256	0	330	0	30.7242	30.4763	32.9105
4154	152463671	+	3`UTR	A	G	0.262408	0.000360205	135	50	123	42	198	0	199	0	223	0	249	0	17.4443	23.2549	21.8762
23389	115958683	-	3`UTR	T	C	0.262354	0.000360205	108	40	126	43	140	0	136	0	198	0	114	0	12.1038	13.1893	12.6346
2739	38676789	-	3`UTR	T	C	0.262248	0.000360205	229	87	229	76	310	0	288	0	407	0	452	0	41.6561	46.5966	51.1217
5908	68660402	+	3`UTR	A	G	0.261986	0.000360205	159	60	84	28	74	0	122	0	159	0	175	0	4.97058	4.29255	4.55688
2803	37366107	+	3`UTR	A	G	0.261943	0.000360205	166	58	172	62	284	0	261	0	323	0	313	0	20.4705	23.832	18.5347
96459	131644055	-	3`UTR	T	C	0.261905	0.000360205	109	38	108	39	126	0	124	0	156	0	100	0	26.8529	28.7901	27.7105
9975	23979121	+	3`UTR	A	G	0.261822	0.000360205	101	36	85	30	127	0	141	0	156	0	174	0	20.0913	20.6911	21.8893
860	45549439	+	3`UTR	A	G	0.261775	0.000360205	252	97	258	84	343	0	379	0	376	0	407	0	34.6948	36.6795	32.0364
55038	105010509	-	3`UTR	T	C	0.261722	0.000360205	109	36	108	41	158	0	174	0	223	0	297	0	18.2366	21.2717	27.6135
23760	27853114	-	3`UTR	T	C	0.261379	0.000360205	158	54	213	78	245	0	240	0	314	0	288	0	18.9847	19.8379	22.0536
3845	25206055	-	3`UTR	T	C	0.261315	0.000360205	106	38	106	37	134	0	119	0	142	0	109	0	34.4231	31.2147	32.9952
830	116918941	+	3`UTR	A	G	0.261218	0.000360205	103	39	85	28	174	0	155	0	251	0	194	0	9.91125	13.1956	13.4073
26031	24799289	-	3`UTR	T	C	0.261099	0.000360205	210	77	191	65	245	0	257	0	268	0	269	0	48.8377	51.291	49.598
861	34790420	-	3`UTR	T	C	0.261051	0.000360205	210	74	192	68	202	0	201	0	234	0	250	0	33.4986	29.8225	25.6225
84133	29055079	+	3`UTR	A	G	0.260668	0.000360205	152	60	163	51	219	0	217	0	286	0	238	0	36.4573	38.2129	36.9415
136319	135929176	-	3`UTR	T	C	0.260447	0.000360205	296	119	314	96	405	0	405	0	550	0	496	0	58.6781	61.7745	59.4254
7804	53245833	-	3`UTR	T	C	0.260168	0.000360205	106	35	107	40	142	0	204	0	174	0	201	0	8.46174	9.60493	8.84247
57532	29263514	-	3`UTR	T	C	0.259759	0.000360205	185	63	166	60	232	0	226	0	319	0	269	0	24.1698	24.9002	28.0602
54741	65433559	+	3`UTR	A	G	0.259503	0.000360205	125	46	120	40	142	0	132	0	202	0	237	0	11.598	11.2107	13.241
55681	100339807	+	3`UTR	A	G	0.259362	0.000360205	126	43	103	37	144	0	146	0	193	0	174	0	15.3327	16.9819	16.0873
56938	27423855	+	3`UTR	A	G	0.25923	0.000360205	119	44	127	42	177	0	193	0	249	0	227	0	22.6643	28.7928	27.0684
114882	76353715	-	3`UTR	T	C	0.259221	0.000360205	120	45	132	43	154	0	160	0	206	0	187	0	22.06	26.3218	23.3083
51569	38361273	+	3`UTR	A	G	0.258496	0.000360205	184	59	135	51	202	0	217	0	255	0	222	0	19.5969	19.1363	19.7038
9837	25448366	+	3`UTR	A	G	0.258307	0.000360205	128	43	97	35	118	0	104	0	210	0	158	0	17.7983	16.4503	18.7918
382	49896295	+	3`UTR	A	G	0.257682	0.000360205	170	64	163	52	218	0	213	0	343	0	315	0	37.5752	35.518	41.2866
64398	67333198	+	3`UTR	A	G	0.257588	0.000360205	114	39	108	38	166	0	156	0	230	0	292	0	15.0444	15.6836	20.5382
25923	63627481	-	3`UTR	T	C	0.257526	0.000360205	189	67	112	38	194	0	195	0	248	0	260	0	29.1273	31.7128	33.1202
8545	88053169	-	3`UTR	T	C	0.257457	0.000360205	209	78	193	62	185	0	186	0	246	0	225	0	29.1693	24.288	24.1353
3423	149482963	-	CDS	T	C	0.257385	0.000360205	236	89	230	73	302	0	351	0	398	0	399	0	15.5899	19.6215	19.9726
11112	27526263	-	3`UTR	T	C	0.257035	0.000360205	170	61	162	54	201	0	192	0	300	0	279	0	22.7305	21.3693	25.9279
55327	27497326	-	3`UTR	T	C	0.257021	0.000360205	155	60	140	43	275	0	288	0	342	0	322	0	23.8724	30.4573	30.3916
9837	25445964	+	CDS	A	G	0.256736	0.000360205	184	65	154	52	200	0	183	0	219	0	273	0	17.7983	16.4503	18.7918
390916	32713462	+	3`UTR	A	G	0.256733	0.000360205	102	38	119	38	166	0	156	0	183	0	176	0	17.2859	21.4552	19.0376
4763	31159024	+	CDS	A	G	0.256557	0.000360205	173	54	158	60	246	0	228	0	285	0	319	0	12.54	15.2012	15.0676
90411	46902227	-	3`UTR	T	C	0.25622	0.000360205	316	105	311	111	512	0	482	0	718	0	639	0	33.8222	41.9918	43.5404
5144	58971834	-	3`UTR	T	C	0.256189	0.000360205	570	210	635	204	1003	0	1083	0	1097	0	1206	0	50.3791	64.2833	53.415
134429	111498323	-	3`UTR	T	C	0.256042	0.000360205	175	58	182	65	274	0	324	0	370	0	409	0	25.721	34.878	38.3734
116064	120324754	-	3`UTR	T	C	0.25594	0.000360205	109	39	115	38	156	0	172	0	171	0	194	0	20.2369	28.1263	27.1179
113201	44415335	+	3`UTR	A	G	0.255835	0.000360205	111	38	84	29	171	0	145	0	195	0	205	0	13.4732	15.4083	15.8564
1525	17567604	+	3`UTR	A	G	0.255809	0.000360205	159	49	139	53	153	0	148	0	226	0	209	0	32.9275	28.7875	30.7969
7337	25338005	-	3`UTR	T	C	0.255711	0.000360205	119	41	108	37	191	0	171	0	192	0	185	0	10.7754	12.0404	11.1987
96459	131641902	-	3`UTR	T	C	0.25566	0.000360205	133	50	112	35	153	0	132	0	171	0	128	0	26.8529	28.7901	27.7105
1739	197043439	-	3`UTR	T	C	0.255635	0.000360205	105	34	88	32	118	0	153	0	230	0	195	0	13.2586	15.1162	16.8245
2119	186046792	-	3`UTR	T	C	0.255623	0.000360205	656	255	628	189	620	0	584	0	658	0	738	0	92.3675	69.8076	66.5816
81929	12987271	+	3`UTR	A	G	0.255518	0.000360205	161	62	158	48	207	0	213	0	268	0	294	0	14.3721	14.7553	16.6439
9847	22453965	-	CDS	T	C	0.255413	0.000360205	137	48	137	46	197	0	175	0	244	0	246	0	21.2451	21.2179	20.7906
8766	65888210	+	3`UTR	A	G	0.255212	0.000360205	175	56	183	67	160	0	214	0	224	0	192	0	20.887	17.0071	17.8818
23032	77697457	-	3`UTR	T	C	0.255154	0.000360205	123	44	119	39	109	0	166	0	129	0	189	0	16.0426	15.4021	15.0713
51109	67677587	-	3`UTR	T	C	0.254944	0.000360205	212	79	230	72	186	0	198	0	185	0	255	0	25.7782	23.1209	24.5236
8899	4061455	+	3`UTR	A	G	0.254813	0.000360205	122	40	87	31	167	0	117	0	203	0	146	0	16.0998	15.8411	14.5434
84188	13728794	+	3`UTR	A	G	0.254725	0.000360205	145	55	160	49	213	0	230	0	285	0	296	0	18.0629	21.6191	21.3456
1207	77616632	-	3`UTR	T	C	0.254462	0.000360205	328	102	327	122	373	0	364	0	299	0	513	0	22.8563	21.7754	21.7602
4085	120059899	-	3`UTR	T	C	0.254457	0.000360205	232	83	206	67	420	0	375	0	504	0	482	0	12.4945	16.2182	17.5258
665	26410959	+	3`UTR	A	G	0.254401	0.000360205	188	67	239	78	301	0	385	0	386	0	409	0	31.4316	38.124	39.6233
114569	119243590	+	3`UTR	A	G	0.254105	0.000360205	283	93	255	90	467	0	485	0	517	0	608	0	22.7211	34.6321	32.8059
55500	22687520	+	3`UTR	A	G	0.254053	0.000360205	259	93	279	90	429	0	409	0	383	0	363	0	27.9874	31.0103	24.4637
195828	96387467	-	3`UTR	T	C	0.254047	0.000360205	92	33	96	31	132	0	153	0	211	0	240	0	17.4224	21.569	26.5213
10929	95068425	+	3`UTR	A	G	0.253955	0.000360205	157	56	151	49	226	0	221	0	316	0	263	0	22.6064	21.7541	24.0999
79646	168556940	-	3`UTR	T	C	0.25389	0.000360205	170	58	165	56	192	0	194	0	234	0	209	0	30.0457	30.0031	27.3413
26043	196351957	-	3`UTR	T	C	0.253749	0.000360205	184	67	161	51	186	0	191	0	181	0	205	0	25.1886	22.8507	21.907
100506710	37087799	+	CDS	A	G	0.253686	0.000360205	134	50	133	41	168	0	149	0	236	0	188	0	15.0398	15.5351	15.5658
84061	77826771	-	3`UTR	T	C	0.253554	0.000360205	180	64	182	59	305	0	267	0	300	0	351	0	23.8055	31.5708	32.1401
9475	11181539	-	3`UTR	T	C	0.253433	0.000360205	167	53	138	50	238	0	255	0	305	0	301	0	40.6591	50.221	50.2992
51663	32354804	-	3`UTR	T	C	0.253376	0.000360205	147	54	160	50	195	0	211	0	224	0	242	0	19.9242	20.1062	19.7755
10725	69703280	+	3`UTR	A	G	0.253049	0.000360205	183	63	198	66	215	0	232	0	235	0	251	0	45.5757	44.9771	36.9029
2776	77718564	-	3`UTR	T	C	0.252643	0.000360205	197	66	129	44	168	0	212	0	231	0	235	0	25.8348	23.9602	23.047
7474	55468927	-	3`UTR	T	C	0.252516	0.000360205	192	69	183	58	174	0	221	0	199	0	253	0	25.0421	20.1947	20.6667
64087	71656804	+	3`UTR	A	G	0.252195	0.000360205	171	53	175	64	214	0	239	0	305	0	289	0	16.4012	16.5508	17.3849
9818	25340552	+	3`UTR	A	G	0.252038	0.000360205	99	36	106	33	159	0	165	0	250	0	231	0	15.638	18.0875	18.9498
26043	196352401	-	3`UTR	T	C	0.252017	0.000360205	140	50	104	33	156	0	161	0	185	0	178	0	25.1886	22.8507	21.907
23446	105390611	+	3`UTR	A	G	0.251946	0.000360205	132	50	111	33	226	0	230	0	298	0	280	0	13.1065	18.1416	17.1291
6197	20155326	-	3`UTR	T	C	0.25174	0.000360205	127	40	145	52	229	0	247	0	288	0	277	0	12.107	16.6763	16.3616
10725	69702304	+	3`UTR	A	G	0.251475	0.000360205	243	76	275	99	328	0	269	0	353	0	257	0	45.5757	44.9771	36.9029
54989	34978635	-	3`UTR	T	C	0.251442	0.000360205	112	40	111	35	171	0	156	0	224	0	161	0	21.8516	23.6061	22.7415
55088	114125986	-	CDS	T	C	0.25144	0.000360205	152	53	167	54	164	0	154	0	160	0	140	0	16.111	11.0778	9.87465
5612	76350369	-	3`UTR	T	C	0.251351	0.000360205	162	60	142	43	224	0	181	0	245	0	287	0	12.5214	13.063	13.5477
5144	58972384	-	3`UTR	T	C	0.251209	0.000360205	406	153	462	137	741	0	709	0	795	0	759	0	50.3791	64.2833	53.415
5862	60621481	+	3`UTR	A	G	0.250771	0.000360205	156	50	126	44	171	0	165	0	242	0	199	0	14.9125	13.7241	14.6753
473	8354814	-	3`UTR	T	C	0.250756	0.000360205	374	126	385	128	454	0	430	0	546	0	473	0	35.9905	31.7986	23.6148
51449	70280266	+	3`UTR	A	G	0.250676	0.000360205	170	64	183	54	215	0	203	0	261	0	244	0	36.0614	34.3664	35.3735
51465	89329059	-	3`UTR	T	C	0.250461	0.000360205	426	150	360	114	457	0	507	0	593	0	554	0	54.2675	51.2087	51.2525
83752	48352041	+	3`UTR	A	G	0.250185	0.000360205	117	41	104	33	132	0	129	0	145	0	154	0	11.349	12.1593	11.4495
55088	114122370	-	3`UTR	T	C	0.250169	0.000360205	109	37	122	40	117	0	111	0	136	0	130	0	16.111	11.0778	9.87465
7884	1693037	-	3`UTR	T	C	0.250165	0.000360205	234	79	182	60	249	0	270	0	423	0	418	0	44.3347	43.2838	52.5727
56937	57651360	-	3`UTR	T	C	0.250105	0.000360205	198	65	183	62	364	0	399	0	474	0	565	0	20.3166	30.8753	31.3772
59339	38970986	+	3`UTR	A	G	0.250102	0.000360205	177	61	186	60	128	0	135	0	205	0	194	0	29.8481	21.0183	21.79
55327	27498124	-	3`UTR	T	C	0.25	0.000360205	126	40	123	43	204	0	218	0	263	0	234	0	23.8724	30.4573	30.3916
7707	125231161	-	3`UTR	T	C	0.472052	0.000360536	70	54	57	59	105	0	99	0	105	0	86	0	12.625	12.6347	10.8411
9969	61942886	-	3`UTR	T	C	0.417502	0.000360536	111	93	113	69	185	0	151	0	200	0	183	0	31.5403	27.9728	27.1393
7543	24211725	+	3`UTR	A	G	0.542551	0.000360631	31	37	28	33	66	0	54	0	71	0	46	0	11.7513	11.906	11.55
5784	214349307	-	3`UTR	T	C	0.27679	0.000360631	74	28	93	36	128	0	116	0	116	0	156	0	14.5424	13.8554	13.9875
8491	39250302	-	3`UTR	T	C	0.465758	0.000360777	47	46	58	45	78	0	67	0	118	0	45	0	10.6478	10.0075	9.67239
5529	63373185	-	3`UTR	T	C	0.762881	0.000360792	11	39	15	44	48	0	37	0	92	0	57	0	12.9672	12.8397	13.3261
659	202561643	+	3`UTR	A	G	0.735984	0.000360792	17	59	28	64	111	0	132	0	118	0	88	0	18.4797	23.3062	20.077
6400	81473628	-	3`UTR	T	C	0.711031	0.000360792	34	105	41	82	127	0	135	0	187	0	171	0	16.4003	16.156	17.4707
9867	109335962	-	3`UTR	T	C	0.674242	0.000360792	36	63	19	47	81	0	63	0	74	0	82	0	22.2573	21.7312	22.7778
1385	207597362	+	3`UTR	A	G	0.583202	0.000360792	46	55	45	74	55	0	75	0	63	0	81	0	7.45778	6.12172	6.23592
2033	41179588	+	3`UTR	A	G	0.581633	0.000360792	30	40	20	29	61	0	66	0	72	0	54	0	25.5597	25.4127	22.7813
253832	21373453	-	3`UTR	T	C	0.554279	0.000360792	107	163	102	104	353	0	302	0	391	0	329	0	37.2687	59.0054	54.4301
10484	39032106	-	3`UTR	T	C	0.551464	0.000360792	59	61	30	44	123	0	125	0	185	0	144	0	7.40941	9.59495	11.5197
8411	92772695	-	3`UTR	T	C	0.531686	0.000360792	28	33	32	35	62	0	56	0	69	0	63	0	5.93462	6.602	5.6944
3673	53093774	+	3`UTR	A	G	0.525641	0.000360792	35	43	32	32	73	0	83	0	97	0	79	0	11.0661	14.0991	13.0703
9949	110195953	-	3`UTR	T	C	0.523333	0.000360792	34	41	32	32	67	0	68	0	83	0	95	0	8.51805	9.87798	9.50424
2551	25770072	+	3`UTR	A	G	0.519092	0.000360792	46	44	32	39	83	0	76	0	103	0	68	0	10.6567	12.0214	11.4278
286451	68534591	+	3`UTR	A	G	0.518116	0.000360792	32	37	26	26	84	0	97	0	110	0	100	0	9.45943	11.3098	11.8577
4209	156466847	-	3`UTR	T	C	0.500096	0.000360792	37	36	35	36	51	0	58	0	55	0	52	0	13.1426	11.5417	9.57145
22890	64523442	+	CDS	A	G	0.487271	0.000360792	60	49	57	63	95	0	92	0	107	0	108	0	9.72305	8.42254	8.9147
2048	22913662	+	3`UTR	A	G	0.486286	0.000360792	51	55	59	49	72	0	70	0	64	0	73	0	5.10946	4.05036	3.70917
10413	102231824	+	3`UTR	A	G	0.484006	0.000360792	218	250	231	177	580	0	603	0	708	0	698	0	59.2044	73.6834	69.7945
83604	34627947	-	3`UTR	T	C	0.477075	0.000360792	44	46	44	35	124	0	103	0	159	0	138	0	12.6811	18.9001	18.1903
51199	50721231	-	3`UTR	T	C	0.459595	0.000360792	37	30	37	33	93	0	75	0	110	0	99	0	13.243	15.1411	14.8361
8412	93562134	-	3`UTR	T	C	0.446351	0.000360792	70	66	64	44	119	0	148	0	171	0	168	0	18.297	16.7507	17.9307
139231	104191027	+	3`UTR	A	G	0.446173	0.000360792	144	138	160	108	255	0	263	0	291	0	331	0	24.3458	23.0428	23.5182
26258	45607707	+	3`UTR	A	G	0.431481	0.000360792	58	50	60	40	78	0	86	0	119	0	128	0	9.18747	7.9729	9.78083
4644	52312896	-	3`UTR	T	C	0.428872	0.000360792	47	39	56	38	88	0	74	0	112	0	98	0	10.6957	13.8663	11.6112
26092	179919486	+	3`UTR	A	G	0.423269	0.000360792	58	38	39	32	124	0	108	0	165	0	162	0	7.08256	9.35379	10.626
23365	120488997	+	3`UTR	A	G	0.416773	0.000360792	47	34	51	36	66	0	55	0	76	0	56	0	22.4514	26.6834	23.911
51776	173221770	+	3`UTR	A	G	0.390302	0.000360792	49	32	51	32	113	0	70	0	102	0	83	0	9.10981	10.7873	10.2457
54726	145155631	-	CDS	T	C	0.387034	0.000360792	62	44	75	42	151	0	139	0	158	0	201	0	12.3676	15.6401	15.494
57665	18554843	-	3`UTR	T	C	0.381715	0.000360792	66	45	52	29	115	0	93	0	157	0	136	0	9.42506	11.8855	12.8507
64746	226145493	-	3`UTR	T	C	0.373474	0.000360792	44	27	57	33	98	0	139	0	122	0	108	0	12.5087	13.0056	12.9945
8324	202037976	+	3`UTR	A	G	0.358976	0.000360792	79	40	68	42	133	0	135	0	181	0	150	0	21.5615	25.3383	24.4463
51765	132075842	+	3`UTR	A	G	0.358857	0.000360792	118	57	76	49	134	0	142	0	232	0	152	0	30.3969	33.9381	33.1249
84248	197784135	+	3`UTR	A	G	0.354824	0.000360792	98	62	101	48	150	0	137	0	187	0	171	0	19.8671	22.7483	22.9013
5965	21469417	-	3`UTR	T	C	0.351142	0.000360792	131	83	133	61	261	0	279	0	331	0	391	0	15.4439	21.9316	22.8208
79646	168550271	-	3`UTR	T	C	0.350844	0.000360792	104	65	140	65	190	0	185	0	188	0	179	0	30.0457	30.0031	27.3413
3344	48378277	+	3`UTR	A	G	0.34891	0.000360792	66	33	68	39	88	0	99	0	95	0	104	0	13.2778	14.3712	13.2912
163590	179845030	-	3`UTR	T	C	0.345059	0.000360792	71	43	101	46	166	0	195	0	262	0	232	0	15.6699	19.4762	19.8929
23705	115173918	-	3`UTR	T	C	0.343797	0.000360792	59	30	63	34	110	0	154	0	82	0	87	0	7.8835	10.6785	7.55248
5162	58427783	-	3`UTR	T	C	0.33801	0.000360792	146	64	105	62	204	0	188	0	191	0	251	0	12.9375	13.6176	16.1113
7107	236208254	+	3`UTR	A	G	0.333774	0.000360792	81	46	91	40	129	0	168	0	200	0	170	0	12.9506	17.4228	16.5229
57534	21865630	+	3`UTR	A	G	0.33324	0.000360792	58	32	82	37	133	0	140	0	201	0	174	0	15.4149	18.1669	19.7307
128637	437850	-	3`UTR	T	C	0.329797	0.000360792	81	41	69	33	78	0	70	0	64	0	82	0	20.147	15.2914	16.5105
80204	47807086	-	3`UTR	T	C	0.3281	0.000360792	66	32	61	30	88	0	111	0	110	0	128	0	10.8861	11.081	10.2569
23607	47626804	+	3`UTR	A	G	0.327884	0.000360792	84	45	70	31	143	0	98	0	159	0	172	0	14.0175	16.5788	16.3628
8615	75813402	+	3`UTR	A	G	0.327816	0.000360792	101	53	84	38	159	0	154	0	260	0	201	0	18.3707	21.0842	22.1422
81488	57717380	+	3`UTR	A	G	0.326294	0.000360792	73	32	90	48	80	0	107	0	123	0	154	0	4.13434	3.91637	4.26179
51742	235168355	-	3`UTR	T	C	0.321238	0.000360792	61	28	82	40	82	0	106	0	96	0	100	0	7.54262	7.2895	6.58964
200933	196585934	+	3`UTR	A	G	0.318234	0.000360792	78	35	68	33	95	0	107	0	136	0	120	0	11.3106	10.1502	10.6338
51	75946526	-	3`UTR	T	C	0.316541	0.000360792	90	38	77	39	104	0	99	0	156	0	124	0	13.166	11.4827	11.5124
23592	65246745	+	3`UTR	A	G	0.313061	0.000360792	68	32	68	30	108	0	99	0	120	0	157	0	12.011	12.5982	12.136
54542	122844825	-	3`UTR	T	C	0.308511	0.000360792	90	45	101	40	181	0	136	0	127	0	154	0	22.0826	26.1679	22.0439
6049	26213228	-	3`UTR	T	C	0.3058	0.000360792	114	58	119	45	254	0	272	0	318	0	279	0	21.7704	28.5935	28.2114
55055	66549190	+	3`UTR	A	G	0.299074	0.000360792	86	34	74	34	110	0	112	0	166	0	158	0	8.2171	8.42279	9.5081
221154	21493163	-	3`UTR	T	C	0.295488	0.000360792	89	41	92	35	153	0	143	0	207	0	162	0	17.0979	19.9436	22.0638
26224	77006378	-	3`UTR	T	C	0.293434	0.000360792	76	34	91	35	115	0	118	0	162	0	149	0	5.56669	6.75635	7.18931
204851	113977205	+	3`UTR	A	G	0.293061	0.000360792	90	35	68	30	107	0	137	0	143	0	159	0	18.4653	20.7508	20.2738
9728	48992447	-	CDS	T	C	0.291687	0.000360792	86	35	72	30	110	0	115	0	110	0	118	0	10.6488	10.606	10.3627
7048	30692115	+	3`UTR	A	G	0.28869	0.000360792	80	32	68	28	123	0	132	0	130	0	174	0	8.5505	10.5984	10.674
6867	38852703	+	3`UTR	A	G	0.286849	0.000360792	72	31	80	30	157	0	161	0	234	0	182	0	11.0933	16.3517	16.1178
1353	54962801	-	CDS	T	C	0.285882	0.000360792	96	43	104	37	159	0	135	0	252	0	213	0	12.02	12.5057	15.5417
29035	9117063	+	3`UTR	A	G	0.281638	0.000360792	134	59	98	34	107	0	147	0	220	0	169	0	17.2029	15.9615	16.1017
55088	114124840	-	3`UTR	T	C	0.278255	0.000360792	110	45	102	37	91	0	94	0	122	0	59	0	16.111	11.0778	9.87465
10109	218254259	+	3`UTR	A	G	0.277755	0.000360792	221	98	221	73	280	0	243	0	310	0	380	0	34.3468	32.1389	34.2245
463	72786689	-	3`UTR	T	C	0.277459	0.000360792	116	40	94	40	198	0	135	0	166	0	190	0	24.3405	26.0205	21.4539
56937	57651799	-	3`UTR	T	C	0.275372	0.000360792	91	37	79	28	191	0	169	0	187	0	211	0	20.3166	30.8753	31.3772
7764	53567684	-	3`UTR	T	C	0.268126	0.000360792	130	54	131	42	184	0	191	0	238	0	214	0	27.6437	26.4803	24.6613
55635	68479217	-	3`UTR	T	C	0.258177	0.000360792	83	29	75	26	179	0	153	0	214	0	259	0	11.3542	17.4785	18.2722
5412	29766968	-	3`UTR	T	C	0.257094	0.000360792	102	37	94	31	116	0	128	0	119	0	175	0	13.0644	14.2684	14.2652
6767	40824722	-	3`UTR	T	C	0.255201	0.000360792	106	36	81	28	128	0	123	0	158	0	162	0	57.8025	61.3586	62.306
56648	170891080	-	3`UTR	T	C	0.465909	0.00036086	50	38	31	31	168	0	140	0	203	0	183	0	18.3095	30.5846	31.6105
55253	67238986	+	3`UTR	A	G	0.434618	0.00036086	50	39	33	25	65	0	71	0	85	0	118	0	13.3992	11.5632	12.3179
25937	149519161	-	3`UTR	T	C	0.358864	0.00036086	78	50	72	35	170	0	171	0	225	0	180	0	14.4943	17.7371	16.9309
1386	175074074	-	3`UTR	T	C	0.269168	0.00036086	92	33	82	31	109	0	129	0	158	0	139	0	20.7657	19.8168	18.968
8763	109368301	-	3`UTR	T	C	0.27665	0.000360887	320	143	340	110	512	0	467	0	694	0	584	0	29.2391	31.9984	34.0039
23774	49774365	-	3`UTR	T	C	0.336476	0.000360925	74	35	70	38	75	0	93	0	91	0	105	0	12.8037	12.4899	12.0171
7706	56891408	-	3`UTR	T	C	0.32368	0.000360925	93	50	92	39	108	0	124	0	130	0	161	0	12.1837	14.8105	14.7402
23361	30781316	-	3`UTR	T	C	0.447623	0.000361018	76	72	81	56	146	0	113	0	127	0	136	0	14.2012	12.8533	12.5991
51719	230820892	+	3`UTR	A	G	0.365468	0.000361076	99	66	93	46	175	0	153	0	223	0	156	0	18.9834	21.4826	21.3627
26225	151802577	-	3`UTR	T	C	0.345689	0.000361076	60	33	69	35	77	0	73	0	90	0	108	0	12.7933	14.1748	13.0998
93183	160030107	-	3`UTR	T	C	0.466807	0.000361279	52	41	35	34	87	0	79	0	72	0	105	0	7.85371	7.87504	8.44192
6314	64001499	+	3`UTR	A	G	0.385443	0.000361279	56	39	71	40	87	0	111	0	94	0	105	0	8.66247	8.44696	7.06722
55347	111992802	+	3`UTR	A	G	0.366047	0.000361279	54	32	64	36	89	0	82	0	169	0	132	0	10.184	11.0479	13.0226
79752	81702029	-	3`UTR	T	C	0.365362	0.000361279	49	28	50	29	95	0	116	0	109	0	197	0	8.29993	11.2804	12.6033
79145	56217918	+	3`UTR	A	G	0.284782	0.000361279	94	35	80	34	102	0	96	0	160	0	135	0	5.86517	5.34803	6.12992
51184	110452726	-	3`UTR	T	C	0.912511	0.000361314	7	62	5	63	61	0	59	0	82	0	106	0	7.66032	8.52675	10.2536
125228	13666356	-	3`UTR	T	C	0.725081	0.000361314	25	73	28	67	75	0	76	0	112	0	122	0	7.04317	7.79928	9.51802
84188	13730308	+	3`UTR	A	G	0.703201	0.000361314	21	61	27	53	115	0	94	0	137	0	116	0	18.0629	21.6191	21.3456
2188	22624579	-	3`UTR	T	C	0.66127	0.000361314	18	32	20	43	43	0	57	0	73	0	68	0	5.52631	5.46096	6.19195
10087	75373720	-	3`UTR	T	C	0.648341	0.000361314	20	38	19	34	44	0	39	0	63	0	52	0	3.08422	2.92013	2.77003
26953	6011950	-	3`UTR	T	C	0.603896	0.000361314	30	40	24	42	69	0	71	0	80	0	85	0	7.21992	7.58723	8.63683
54928	56960187	-	3`UTR	T	C	0.561782	0.000361314	40	56	40	47	101	0	114	0	156	0	142	0	14.9494	17.6326	17.0996
23593	138413165	+	3`UTR	A	G	0.545093	0.000361314	30	35	26	32	45	0	43	0	80	0	74	0	4.97448	4.60366	4.84376
54602	79553040	+	3`UTR	A	G	0.529098	0.000361314	27	33	30	31	103	0	82	0	99	0	77	0	7.29295	9.97806	10.1656
23299	92711411	-	3`UTR	T	C	0.51697	0.000361314	26	29	37	38	63	0	52	0	75	0	61	0	20.7036	19.2397	19.6326
5286	17087554	-	3`UTR	T	C	0.497602	0.000361314	81	96	87	72	212	0	183	0	207	0	213	0	33.2249	39.6195	36.5971
55333	70372792	-	3`UTR	T	C	0.477778	0.000361314	40	32	44	46	98	0	105	0	120	0	144	0	8.50498	10.9279	11.2074
4664	190692429	+	3`UTR	A	G	0.471377	0.000361314	44	36	35	34	103	0	109	0	108	0	76	0	21.8847	27.611	25.058
1386	175073260	-	3`UTR	T	C	0.44	0.000361314	78	72	84	56	116	0	150	0	172	0	201	0	20.7657	19.8168	18.968
10253	80336527	-	3`UTR	T	C	0.437288	0.000361314	93	84	72	48	93	0	93	0	137	0	101	0	15.2121	11.3156	10.2696
387263	169703228	+	3`UTR	A	G	0.434917	0.000361314	57	47	39	28	58	0	64	0	65	0	82	0	9.35063	8.79147	10.4724
55088	114122375	-	3`UTR	T	C	0.420043	0.000361314	83	62	94	66	119	0	107	0	136	0	129	0	16.111	11.0778	9.87465
55802	53285307	-	3`UTR	T	C	0.41211	0.000361314	76	47	53	42	103	0	93	0	127	0	119	0	13.2597	11.8808	10.7745
23047	32775408	+	3`UTR	A	G	0.410418	0.000361314	64	51	66	40	121	0	113	0	115	0	116	0	10.5462	11.8068	11.1727
51361	59873131	+	3`UTR	A	G	0.398492	0.000361314	50	36	46	28	110	0	115	0	143	0	109	0	9.52778	12.7172	12.4885
10513	60446394	-	3`UTR	T	C	0.397534	0.000361314	57	35	48	34	91	0	70	0	100	0	85	0	10.4109	8.83393	9.53809
23468	54231097	-	3`UTR	T	C	0.390698	0.000361314	308	236	336	179	438	0	446	0	629	0	683	0	58.2548	48.9296	55.8708
6938	57287978	+	3`UTR	A	G	0.385591	0.000361314	56	37	47	28	78	0	58	0	111	0	131	0	11.4941	10.5601	10.7091
25909	246840834	-	CDS	T	C	0.382392	0.000361314	81	58	92	49	120	0	137	0	178	0	167	0	15.7592	18.5242	17.8491
5927	281785	-	3`UTR	T	C	0.38127	0.000361314	59	38	56	33	76	0	64	0	75	0	80	0	19.7955	18.5234	15.954
23112	40326669	+	3`UTR	A	G	0.361867	0.000361314	69	43	68	35	96	0	98	0	79	0	90	0	15.9525	17.2457	14.0955
10735	124101704	+	3`UTR	A	G	0.357523	0.000361314	84	54	94	45	185	0	198	0	243	0	180	0	35.68	46.1833	44.6331
27020	73560654	-	3`UTR	T	C	0.352205	0.000361314	58	33	52	27	115	0	97	0	158	0	118	0	10.2374	15.6333	15.7935
56180	134888979	-	3`UTR	T	C	0.34988	0.000361314	110	69	144	66	196	0	222	0	261	0	317	0	31.8526	38.6341	42.4879
2551	25771068	+	3`UTR	A	G	0.333913	0.000361314	68	32	60	32	107	0	114	0	119	0	132	0	10.6567	12.0214	11.4278
8899	4061299	+	3`UTR	A	G	0.328256	0.000361314	77	42	78	34	139	0	119	0	170	0	155	0	16.0998	15.8411	14.5434
3673	53092775	+	3`UTR	A	G	0.327586	0.000361314	68	34	59	28	99	0	92	0	109	0	121	0	11.0661	14.0991	13.0703
6197	20152898	-	3`UTR	T	C	0.32716	0.000361314	55	26	66	33	119	0	109	0	144	0	123	0	12.107	16.6763	16.3616
401152	119297396	-	3`UTR	T	C	0.326084	0.000361314	150	84	135	56	186	0	188	0	253	0	225	0	16.8579	16.373	16.0608
143686	95171211	-	3`UTR	T	C	0.324074	0.000361314	94	41	59	31	152	0	112	0	114	0	125	0	16.9436	16.3941	14.6562
9926	211749830	-	3`UTR	T	C	0.323153	0.000361314	66	34	77	34	134	0	112	0	105	0	115	0	13.1286	13.9453	13.4304
28970	93762733	+	3`UTR	A	G	0.322575	0.000361314	91	40	68	35	124	0	79	0	160	0	118	0	4.67687	4.60664	4.9473
375743	69710461	-	3`UTR	T	C	0.322451	0.000361314	57	29	72	32	141	0	153	0	142	0	133	0	16.1962	21.7429	18.8988
81615	134455799	-	3`UTR	T	C	0.321212	0.000361314	76	34	76	38	70	0	84	0	99	0	114	0	11.7146	10.4473	10.2618
201595	31637071	+	3`UTR	A	G	0.319455	0.000361314	378	210	390	153	662	0	561	0	876	0	597	0	102.033	105.854	100.43
57609	50745026	+	3`UTR	A	G	0.314291	0.000361314	85	42	66	28	94	0	112	0	125	0	139	0	13.9012	13.8671	13.4042
84333	91281945	+	3`UTR	A	G	0.313987	0.000361314	65	32	73	31	145	0	134	0	143	0	138	0	12.1732	15.7974	15.0523
5610	37104342	-	3`UTR	T	C	0.307215	0.000361314	87	41	72	30	106	0	92	0	91	0	114	0	21.0482	22.0513	21.2585
6095	60514742	-	3`UTR	T	C	0.305922	0.000361314	76	33	76	34	76	0	101	0	114	0	85	0	4.74226	5.17337	4.37469
7150	41124051	+	3`UTR	A	G	0.305403	0.000361314	121	61	113	43	173	0	180	0	194	0	213	0	45.6094	43.8667	41.9974
7779	211572473	-	3`UTR	T	C	0.303235	0.000361314	79	32	75	35	138	0	99	0	141	0	116	0	13.1852	14.9953	14.5476
8874	111303801	+	3`UTR	A	G	0.300543	0.000361314	83	38	77	31	84	0	104	0	133	0	115	0	9.02321	8.42936	7.79828
2959	88853149	-	3`UTR	T	C	0.297307	0.000361314	95	43	76	30	84	0	86	0	138	0	128	0	7.65492	7.00607	7.7183
6787	52711716	-	3`UTR	T	C	0.296703	0.000361314	72	32	70	28	140	0	126	0	177	0	157	0	6.85949	10.4065	10.1378
22828	154833739	+	3`UTR	A	G	0.296089	0.000361314	82	32	84	38	101	0	116	0	120	0	120	0	16.2634	15.5749	15.6173
55342	123125154	-	3`UTR	T	C	0.293617	0.000361314	77	33	67	27	111	0	122	0	175	0	145	0	10.9159	12.0557	12.0915
94081	175528292	+	3`UTR	A	G	0.292915	0.000361314	109	51	118	43	134	0	157	0	145	0	196	0	16.7831	18.9924	20.4107
2820	156584391	+	3`UTR	A	G	0.283072	0.000361314	89	33	81	34	99	0	106	0	157	0	129	0	16.5786	16.48	18.0661
54069	32269764	-	CDS	T	C	0.280416	0.000361314	74	29	80	31	104	0	107	0	165	0	148	0	13.641	12.5023	15.4947
79718	177022237	-	3`UTR	T	C	0.279435	0.000361314	234	105	217	72	360	0	325	0	340	0	339	0	40.5909	48.8812	43.4392
57488	158731073	-	3`UTR	T	C	0.268814	0.000361314	87	34	84	29	128	0	131	0	168	0	192	0	29.4519	40.6279	36.7817
9474	106186331	-	3`UTR	T	C	0.265347	0.000361314	102	39	91	31	119	0	94	0	177	0	151	0	5.72617	5.5511	6.48648
119504	72233572	+	3`UTR	A	G	0.261418	0.000361314	273	112	255	77	337	0	341	0	515	0	426	0	14.5153	16.1311	17.0142
57551	29548339	+	3`UTR	A	G	0.259196	0.000361314	137	54	120	37	169	0	176	0	212	0	195	0	17.9509	18.371	17.8175
4952	129590296	+	3`UTR	A	G	0.255703	0.000361314	108	40	107	34	129	0	104	0	130	0	146	0	19.2172	16.536	18.0324
221035	63623662	+	3`UTR	A	G	0.255556	0.000361314	103	32	98	37	222	0	194	0	162	0	199	0	17.5542	23.9247	23.2329
55207	5179798	+	3`UTR	A	G	0.25111	0.000361314	106	37	87	28	134	0	113	0	145	0	142	0	20.4923	20.8142	20.0141
55970	67705298	-	3`UTR	T	C	0.250551	0.000361314	144	55	138	40	263	0	246	0	330	0	307	0	18.0133	23.5219	24.3636
55591	95300801	+	3`UTR	A	G	0.250377	0.000361314	106	39	116	35	129	0	147	0	189	0	230	0	8.46103	8.01935	8.9768
4026	188875889	+	3`UTR	A	G	0.370665	0.000361398	48	29	54	31	105	0	121	0	83	0	132	0	7.45694	8.78035	7.9145
26092	179919544	+	3`UTR	A	G	0.320872	0.000361427	74	33	50	25	136	0	128	0	186	0	176	0	7.08256	9.35379	10.626
116064	120329441	-	3`UTR	T	C	0.365547	0.000361464	111	75	123	60	236	0	275	0	273	0	287	0	20.2369	28.1263	27.1179
51652	86505634	-	3`UTR	T	C	0.255578	0.000361464	218	86	213	63	230	0	203	0	313	0	367	0	11.3108	10.7826	12.2705
121665	120763838	-	3`UTR	T	C	0.550151	0.000361506	35	43	23	28	38	0	47	0	52	0	56	0	11.8933	10.8428	10.4985
10142	92110483	+	3`UTR	A	G	0.495709	0.000361506	37	39	36	33	48	0	49	0	64	0	80	0	16.4055	17.1463	12.9328
8239	41233736	+	3`UTR	A	G	0.476638	0.000361506	36	35	34	29	77	0	83	0	90	0	76	0	34.4048	39.9668	36.2981
23531	55421779	-	5`UTR	T	C	0.417647	0.000361506	48	37	51	34	54	0	66	0	81	0	101	0	7.48514	6.11174	9.5444
23122	33498023	-	3`UTR	T	C	0.354439	0.000361506	59	35	69	35	83	0	93	0	108	0	100	0	7.66994	6.76746	6.01486
79139	123014094	-	3`UTR	T	C	0.347948	0.000361506	75	45	91	43	90	0	103	0	116	0	131	0	7.41946	6.33659	6.99746
401152	119297988	-	3`UTR	T	C	0.327356	0.000361506	89	48	64	28	107	0	127	0	164	0	120	0	16.8579	16.373	16.0608
116987	236124330	+	3`UTR	A	G	0.292174	0.000361506	80	35	90	35	126	0	97	0	75	0	137	0	15.7014	17.032	14.9041
2590	230279835	+	3`UTR	A	G	0.286097	0.000361506	95	42	94	34	112	0	128	0	155	0	159	0	12.5608	11.9861	12.4782
152137	191392298	+	3`UTR	A	G	0.354299	0.000361518	62	34	51	28	85	0	80	0	99	0	108	0	12.0348	12.5101	11.4836
57534	21866850	+	3`UTR	A	G	0.611631	0.000361569	25	43	18	26	69	0	50	0	99	0	76	0	15.4149	18.1669	19.7307
23244	39823867	-	3`UTR	T	C	0.27381	0.000361569	94	32	89	37	150	0	142	0	210	0	212	0	19.8573	20.7941	20.277
127933	162529443	+	3`UTR	A	G	0.628762	0.00036158	39	81	43	60	128	0	131	0	190	0	128	0	19.0926	30.6238	27.8434
9818	25341731	+	3`UTR	A	G	0.274101	0.000361608	130	56	131	43	175	0	165	0	241	0	247	0	15.638	18.0875	18.9498
9738	19552310	+	3`UTR	A	G	0.64766	0.000361624	20	41	26	43	47	0	40	0	40	0	48	0	6.66908	6.19438	6.18002
3516	26431718	+	3`UTR	A	G	0.640617	0.000361624	31	67	33	49	83	0	102	0	113	0	97	0	10.8204	10.5581	10.0283
57162	64094542	-	3`UTR	T	C	0.57736	0.000361624	23	31	26	36	41	0	40	0	62	0	73	0	7.92361	6.39738	6.7314
10526	30629100	-	3`UTR	T	C	0.561203	0.000361624	69	107	84	89	170	0	162	0	190	0	199	0	22.0897	22.932	22.8941
60592	140381283	+	3`UTR	A	G	0.46108	0.000361624	42	39	33	26	79	0	81	0	115	0	111	0	3.56739	4.10614	4.599
55818	86492202	+	3`UTR	A	G	0.292735	0.000361624	91	35	72	32	101	0	110	0	153	0	132	0	10.6215	9.71795	9.02665
157769	123813149	+	3`UTR	A	G	0.290642	0.000361624	89	39	68	26	115	0	128	0	157	0	150	0	13.4777	15.4449	15.6452
23333	34929335	-	3`UTR	T	C	0.260906	0.000361624	77	29	106	35	149	0	121	0	178	0	203	0	17.6925	21.4075	21.727
3655	172505859	+	3`UTR	A	G	0.25526	0.000361624	313	125	296	86	506	0	461	0	559	0	585	0	73.3044	81.4962	85.9425
116064	120331067	-	3`UTR	T	C	0.250031	0.000361624	101	36	90	28	160	0	162	0	130	0	188	0	20.2369	28.1263	27.1179
11031	9859786	+	3`UTR	A	G	0.713241	0.000361912	16	39	13	33	38	0	31	0	57	0	59	0	3.68653	3.0167	4.91142
493812	26526064	+	CDS	A	G	0.653802	0.000361912	23	39	18	38	46	0	43	0	74	0	45	0	8.65591	8.1455	7.9255
6738	193086849	+	3`UTR	A	G	0.637212	0.000361912	32	47	25	53	93	0	103	0	80	0	115	0	10.3297	12.9375	12.0852
55266	71701408	+	3`UTR	A	G	0.625556	0.000361912	21	33	18	32	63	0	47	0	72	0	73	0	4.96606	4.80617	5.09198
10890	26136468	+	3`UTR	A	G	0.605823	0.000361912	108	207	94	117	272	0	270	0	347	0	320	0	72.5653	65.3003	67.2189
92935	197707795	+	3`UTR	A	G	0.605556	0.000361912	21	33	20	30	54	0	50	0	66	0	79	0	9.534	9.5669	9.44475
9926	211745437	-	3`UTR	T	C	0.605474	0.000361912	51	65	29	54	105	0	106	0	115	0	123	0	13.1286	13.9453	13.4304
734	89925681	+	3`UTR	A	G	0.59839	0.000361912	25	40	18	25	61	0	60	0	83	0	69	0	9.19074	10.676	11.0163
9730	51398351	-	3`UTR	T	C	0.586694	0.000361912	33	55	28	34	102	0	75	0	126	0	74	0	16.0478	17.5342	15.7733
5286	17086971	-	3`UTR	T	C	0.578528	0.000361912	30	47	34	41	94	0	79	0	90	0	83	0	33.2249	39.6195	36.5971
23091	45954728	-	3`UTR	T	C	0.568934	0.000361912	26	38	31	37	72	0	48	0	43	0	76	0	16.2703	15.8071	13.3408
7798	23085360	-	3`UTR	T	C	0.552652	0.000361912	24	31	33	39	49	0	55	0	69	0	77	0	9.10006	9.04382	8.98756
6095	60495568	-	3`UTR	T	C	0.540554	0.000361912	31	32	35	47	65	0	98	0	81	0	88	0	4.74226	5.17337	4.37469
64839	107859683	-	3`UTR	T	C	0.526119	0.000361912	39	39	30	37	60	0	66	0	78	0	52	0	7.08105	7.62536	6.85992
94134	31805814	-	3`UTR	T	C	0.510274	0.000361912	35	38	27	27	53	0	63	0	77	0	67	0	24.0704	23.997	21.9761
85379	25197146	+	3`UTR	A	G	0.50797	0.000361912	36	37	27	28	62	0	52	0	63	0	61	0	7.15787	7.08407	6.08739
195827	96641225	-	3`UTR	T	C	0.50567	0.000361912	43	40	24	27	78	0	59	0	105	0	98	0	8.72588	9.29301	10.6752
93183	160030106	-	3`UTR	T	C	0.504111	0.000361912	43	50	36	32	88	0	80	0	71	0	104	0	7.85371	7.87504	8.44192
54464	142308083	-	3`UTR	T	C	0.491683	0.000361912	31	33	33	29	103	0	100	0	105	0	94	0	12.4286	15.461	13.4133
996	47119626	-	3`UTR	T	C	0.484036	0.000361912	40	43	44	36	90	0	66	0	136	0	120	0	15.3921	17.7493	19.7133
51439	17610337	+	3`UTR	A	G	0.481369	0.000361912	43	36	35	36	75	0	68	0	78	0	83	0	11.8601	11.7581	11.238
22903	11925809	+	3`UTR	A	G	0.461903	0.000361912	38	33	33	28	62	0	73	0	75	0	76	0	7.34335	7.04807	6.87404
57560	160257441	-	3`UTR	T	C	0.460499	0.000361912	40	34	28	24	71	0	65	0	112	0	95	0	1.77014	2.00051	2.16525
25847	134477930	-	3`UTR	T	C	0.459239	0.000361912	110	110	107	77	134	0	123	0	102	0	188	0	13.3608	9.65691	10.9305
51444	32130372	+	3`UTR	A	G	0.454504	0.000361912	35	29	37	31	60	0	63	0	103	0	96	0	4.71534	4.73857	5.03703
7321	58369055	+	3`UTR	A	G	0.449748	0.000361912	45	37	32	26	60	0	50	0	101	0	82	0	6.1381	5.83932	6.14837
64395	69880128	+	3`UTR	A	G	0.446078	0.000361912	53	49	50	35	86	0	78	0	160	0	115	0	14.0417	15.5767	16.8283
23269	41768440	+	3`UTR	A	G	0.441207	0.000361912	77	71	89	60	118	0	91	0	133	0	104	0	13.5073	12.5847	11.5648
801	90408234	+	3`UTR	A	G	0.427836	0.000361912	58	49	53	35	87	0	57	0	99	0	110	0	42.7717	39.326	46.1335
5562	40762551	-	3`UTR	T	C	0.411444	0.000361912	40	29	46	31	83	0	80	0	95	0	82	0	10.2934	12.1603	12.9262
200933	196585256	+	3`UTR	A	G	0.398489	0.000361912	89	51	59	45	99	0	102	0	153	0	140	0	11.3106	10.1502	10.6338
55023	78939154	-	3`UTR	T	C	0.395604	0.000361912	57	34	53	38	108	0	73	0	79	0	84	0	14.8445	16.6032	14.3299
8976	123683871	-	3`UTR	T	C	0.395234	0.000361912	86	48	88	67	156	0	171	0	174	0	169	0	20.6662	23.6495	21.059
221079	18677785	+	3`UTR	A	G	0.395224	0.000361912	51	33	50	33	70	0	55	0	72	0	78	0	8.85999	8.85841	8.77627
5927	281111	-	3`UTR	T	C	0.393548	0.000361912	48	32	57	36	73	0	67	0	57	0	61	0	19.7955	18.5234	15.954
7150	41124086	+	3`UTR	A	G	0.392196	0.000361912	143	109	140	76	238	0	256	0	285	0	324	0	45.6094	43.8667	41.9974
84333	91281733	+	3`UTR	A	G	0.391875	0.000361912	52	31	46	32	86	0	98	0	138	0	110	0	12.1732	15.7974	15.0523
8895	86559582	+	3`UTR	A	G	0.387517	0.000361912	66	48	73	40	112	0	140	0	185	0	147	0	13.1056	16.4246	18.1867
10569	160402401	-	3`UTR	T	C	0.379588	0.000361912	58	34	47	30	97	0	96	0	90	0	82	0	20.8442	20.7752	19.7923
348235	59111258	-	3`UTR	T	C	0.376843	0.000361912	105	54	75	53	169	0	169	0	237	0	202	0	22.2825	24.3211	28.0273
9685	157786417	-	3`UTR	T	C	0.375568	0.000361912	49	28	49	31	113	0	87	0	104	0	116	0	14.6056	17.8255	18.0551
2967	123660428	+	3`UTR	A	G	0.375326	0.000361912	51	30	44	27	82	0	77	0	157	0	128	0	6.75478	9.16302	11.106
6502	36182466	+	3`UTR	A	G	0.369987	0.000361912	69	45	55	29	105	0	83	0	147	0	124	0	13.4179	14.0316	15.2893
1500	57818723	+	3`UTR	A	G	0.348684	0.000361912	83	50	76	36	100	0	94	0	107	0	135	0	6.05979	4.76171	4.46748
27075	16784352	+	3`UTR	A	G	0.347857	0.000361912	100	46	96	59	124	0	133	0	179	0	161	0	20.8919	23.1191	25.8778
6722	43180928	+	3`UTR	A	G	0.336995	0.000361912	59	29	59	31	81	0	124	0	97	0	115	0	14.6241	15.1341	15.0315
9648	108507825	+	3`UTR	A	G	0.335438	0.000361912	54	28	57	28	121	0	104	0	137	0	123	0	9.69241	10.9592	9.08915
195827	96641784	-	CDS	T	C	0.332242	0.000361912	93	53	95	41	110	0	140	0	186	0	175	0	8.72588	9.29301	10.6752
80856	175929968	-	CDS	T	C	0.331155	0.000361912	69	37	57	26	115	0	118	0	138	0	147	0	6.44161	7.50319	8.03839
122830	57412183	+	3`UTR	A	G	0.330181	0.000361912	115	49	113	64	143	0	152	0	147	0	143	0	18.2336	17.7233	15.5904
1608	186149993	-	3`UTR	T	C	0.328558	0.000361912	70	37	73	33	96	0	75	0	98	0	108	0	4.60303	3.90205	4.04559
2802	132771587	-	3`UTR	T	C	0.326321	0.000361912	83	46	107	45	165	0	140	0	163	0	189	0	15.1925	16.0477	15.1336
135293	89164112	+	3`UTR	A	G	0.318001	0.000361912	96	51	91	37	160	0	156	0	244	0	148	0	20.0129	26.8714	27.4336
25923	63627140	-	3`UTR	T	C	0.311472	0.000361912	108	56	97	38	185	0	137	0	215	0	208	0	29.1273	31.7128	33.1202
23143	46751618	+	3`UTR	A	G	0.310859	0.000361912	135	70	113	44	139	0	164	0	187	0	175	0	17.7232	16.3937	16.5123
55729	14501145	+	3`UTR	A	G	0.306836	0.000361912	75	32	61	28	115	0	120	0	107	0	116	0	15.4086	16.1713	14.4862
10526	30629313	-	3`UTR	T	C	0.305026	0.000361912	84	41	84	33	127	0	132	0	149	0	161	0	22.0897	22.932	22.8941
55055	66532253	+	CDS	A	G	0.296202	0.000361912	103	39	73	34	115	0	121	0	163	0	162	0	8.2171	8.42279	9.5081
11228	26071943	+	3`UTR	A	G	0.28919	0.000361912	76	31	69	28	98	0	107	0	150	0	130	0	10.846	12.5465	12.5768
26127	26966355	+	3`UTR	A	G	0.288407	0.000361912	84	37	78	29	127	0	106	0	212	0	131	0	13.1585	13.3647	13.5631
221154	21493094	-	3`UTR	T	C	0.281908	0.000361912	110	49	99	34	176	0	167	0	268	0	193	0	17.0979	19.9436	22.0638
285237	88156849	+	3`UTR	A	G	0.278822	0.000361912	83	31	85	34	108	0	89	0	97	0	126	0	10.8506	9.75616	9.65367
56648	170891511	-	3`UTR	T	C	0.277124	0.000361912	109	44	121	44	262	0	279	0	356	0	328	0	18.3095	30.5846	31.6105
55972	87835598	-	3`UTR	T	C	0.276935	0.000361912	76	31	78	28	167	0	141	0	213	0	213	0	9.53714	13.4916	13.6356
114882	76355613	-	3`UTR	T	C	0.275863	0.000361912	130	57	122	40	252	0	232	0	274	0	244	0	22.06	26.3218	23.3083
3572	55937031	-	3`UTR	T	C	0.271046	0.000361912	81	31	72	26	112	0	131	0	202	0	152	0	18.2111	23.1705	23.1004
55754	75255123	-	3`UTR	T	C	0.26835	0.000361912	110	45	104	34	218	0	206	0	271	0	223	0	15.3434	22.7247	24.4543
157570	27788904	+	3`UTR	A	G	0.267916	0.000361912	78	27	88	34	113	0	135	0	147	0	199	0	5.46429	6.35114	7.90662
23112	40329558	+	3`UTR	A	G	0.267685	0.000361912	124	41	87	35	146	0	139	0	105	0	148	0	15.9525	17.2457	14.0955
2935	11871456	-	3`UTR	T	C	0.265571	0.000361912	82	28	102	39	113	0	134	0	106	0	102	0	36.9551	36.8061	34.2869
4763	31374128	+	3`UTR	A	G	0.264027	0.000361912	112	36	113	45	141	0	137	0	107	0	188	0	12.54	15.2012	15.0676
58478	82460265	+	3`UTR	A	G	0.263348	0.000361912	94	32	64	24	148	0	160	0	218	0	223	0	15.1427	21.1028	23.9502
2020	155464602	+	3`UTR	A	G	0.262465	0.000361912	90	33	84	29	116	0	123	0	152	0	123	0	31.0157	33.1694	29.0768
85465	26392715	+	3`UTR	A	G	0.259213	0.000361912	130	40	119	47	195	0	158	0	187	0	166	0	23.2668	26.1736	24.7259
9969	61945173	-	3`UTR	T	C	0.254953	0.000361912	112	42	119	37	136	0	134	0	126	0	169	0	31.5403	27.9728	27.1393
51678	24687668	+	3`UTR	A	G	0.253662	0.000361912	118	45	123	37	153	0	165	0	219	0	198	0	15.8513	17.3344	15.7881
23011	71786928	+	3`UTR	A	G	0.466039	0.000361993	86	63	53	55	150	0	146	0	158	0	218	0	3.78373	4.94128	5.28674
79876	132676819	+	3`UTR	A	G	0.422247	0.000361993	47	38	47	31	81	0	85	0	108	0	105	0	8.63917	9.09965	8.7699
57587	185160457	-	3`UTR	T	C	0.32772	0.000361993	83	46	61	26	191	0	177	0	227	0	213	0	12.7454	19.1	16.6537
5887	107331701	+	3`UTR	A	G	0.283625	0.000361993	94	42	132	46	141	0	111	0	140	0	204	0	83.0147	87.4282	94.0465
11112	27525816	-	3`UTR	T	C	0.256315	0.000361993	129	39	118	46	163	0	138	0	259	0	256	0	22.7305	21.3693	25.9279
6558	128188006	+	3`UTR	A	G	0.534537	0.000361993	30	35	23	26	80	0	55	0	69	0	60	0	8.60815	11.1471	9.77622
80351	91863345	+	3`UTR	A	G	0.77025	0.000362075	21	91	34	91	99	0	104	0	131	0	115	0	27.0053	27.1617	24.6536
988	44447745	+	3`UTR	A	G	0.732605	0.000362075	15	46	13	32	53	0	36	0	25	0	60	0	14.6503	13.9436	13.2241
10802	134726127	+	3`UTR	A	G	0.696663	0.000362075	21	48	13	30	55	0	56	0	101	0	43	0	10.5393	10.7073	10.1765
23271	200859233	+	3`UTR	A	G	0.695353	0.000362075	13	35	22	43	78	0	60	0	61	0	67	0	12.9725	14.5641	13.1991
121551	107658557	+	3`UTR	A	G	0.688921	0.000362075	18	41	13	28	30	0	24	0	53	0	55	0	5.82752	4.70077	6.40726
9107	25248241	-	3`UTR	T	C	0.678136	0.000362075	26	64	22	40	80	0	65	0	92	0	96	0	10.7745	11.3007	11.5954
81706	150249535	+	3`UTR	A	G	0.675262	0.000362075	19	33	25	63	60	0	67	0	83	0	81	0	10.0801	9.16813	9.16372
10773	122909331	-	3`UTR	T	C	0.669643	0.000362075	17	39	20	36	38	0	60	0	54	0	51	0	9.26283	7.9683	7.71073
2729	53498431	-	3`UTR	T	C	0.661898	0.000362075	25	58	24	40	48	0	47	0	76	0	56	0	5.56065	5.65318	5.56893
54793	25428119	-	3`UTR	T	C	0.659551	0.000362075	22	36	19	44	69	0	66	0	110	0	123	0	10.7031	14.6402	17.6849
2776	77718447	-	3`UTR	T	C	0.651157	0.000362075	55	129	65	98	197	0	198	0	201	0	215	0	25.8348	23.9602	23.047
64393	179020416	-	3`UTR	T	C	0.636803	0.000362075	26	55	30	44	67	0	56	0	86	0	85	0	7.07727	7.13952	6.82749
140707	125031021	+	3`UTR	A	G	0.636735	0.000362075	24	36	16	33	101	0	86	0	87	0	87	0	6.74306	10.8875	10.8284
5529	63373178	-	3`UTR	T	C	0.629809	0.000362075	17	32	24	37	51	0	42	0	90	0	56	0	12.9672	12.8397	13.3261
146057	42741060	-	3`UTR	T	C	0.622816	0.000362075	21	34	19	32	41	0	50	0	50	0	53	0	7.32035	6.80911	6.09511
285636	41917965	+	3`UTR	A	G	0.617873	0.000362075	19	29	21	36	50	0	62	0	62	0	64	0	13.0124	12.7673	12.6729
4026	188878997	+	3`UTR	A	G	0.617228	0.000362075	17	32	36	50	94	0	85	0	88	0	105	0	7.45694	8.78035	7.9145
51439	17610584	+	3`UTR	A	G	0.61711	0.000362075	29	57	48	64	84	0	82	0	86	0	111	0	11.8601	11.7581	11.238
340719	119031316	+	3`UTR	A	G	0.6118	0.000362075	47	90	52	68	68	0	67	0	147	0	146	0	8.55507	6.30633	10.7385
23271	200859532	+	3`UTR	A	G	0.609201	0.000362075	23	41	19	26	64	0	61	0	81	0	83	0	12.9725	14.5641	13.1991
51719	230819414	+	3`UTR	A	G	0.59202	0.000362075	43	77	54	64	148	0	144	0	230	0	122	0	18.9834	21.4826	21.3627
10413	102231704	+	3`UTR	A	G	0.584052	0.000362075	196	351	233	259	677	0	585	0	643	0	784	0	59.2044	73.6834	69.7945
5927	281112	-	3`UTR	T	C	0.582854	0.000362075	30	49	40	48	72	0	66	0	56	0	59	0	19.7955	18.5234	15.954
23369	20250599	-	3`UTR	T	C	0.580415	0.000362075	78	135	105	117	284	0	286	0	325	0	291	0	40.5143	51.0473	46.7029
26009	77564725	-	3`UTR	T	C	0.579757	0.000362075	36	59	30	35	66	0	56	0	91	0	88	0	8.65673	9.38347	9.37766
23528	200405462	-	3`UTR	T	C	0.571123	0.000362075	31	47	29	34	54	0	61	0	92	0	63	0	12.5184	10.6043	10.7959
55206	123292248	-	3`UTR	T	C	0.571078	0.000362075	25	35	30	38	54	0	47	0	39	0	51	0	16.4166	17.5227	16.0361
80854	139510914	-	3`UTR	T	C	0.567716	0.000362075	25	38	29	33	148	0	116	0	190	0	156	0	9.71667	18.5524	18.482
255520	140551052	+	3`UTR	A	G	0.566416	0.000362075	25	32	21	28	53	0	51	0	68	0	54	0	5.91614	5.80104	5.85033
79868	111688139	+	3`UTR	A	G	0.56074	0.000362075	17	22	27	34	58	0	74	0	68	0	92	0	5.66536	7.04088	6.97564
55300	25278147	+	3`UTR	A	G	0.559813	0.000362075	28	41	28	31	91	0	72	0	110	0	103	0	10.6224	13.235	14.792
5066	103029658	+	3`UTR	A	G	0.557745	0.000362075	39	57	33	36	60	0	61	0	83	0	87	0	35.0492	39.0322	39.2491
55972	87835267	-	3`UTR	T	C	0.557117	0.000362075	34	41	32	42	144	0	91	0	127	0	116	0	9.53714	13.4916	13.6356
6683	32155167	+	3`UTR	A	G	0.556522	0.000362075	29	40	21	24	62	0	69	0	76	0	69	0	6.93055	7.27142	6.99977
84376	43025088	+	3`UTR	A	G	0.546119	0.000362075	30	37	23	27	49	0	55	0	53	0	59	0	8.50462	9.0299	8.33954
55234	33046409	-	3`UTR	T	C	0.545107	0.000362075	33	46	31	32	64	0	88	0	100	0	78	0	11.3342	11.7652	12.8703
3093	39779101	+	3`UTR	A	G	0.540323	0.000362075	39	54	40	40	70	0	86	0	99	0	92	0	17.6136	20.5382	20.1702
84333	91283745	+	3`UTR	A	G	0.534502	0.000362075	27	34	21	22	65	0	78	0	122	0	119	0	12.1732	15.7974	15.0523
57226	89635136	-	3`UTR	T	C	0.533675	0.000362075	26	32	31	33	48	0	41	0	57	0	85	0	5.18581	5.00882	5.78384
10892	58749958	+	3`UTR	A	G	0.533333	0.000362075	26	34	35	35	66	0	78	0	74	0	85	0	8.5821	9.76332	8.9167
3416	92453431	-	3`UTR	T	C	0.532181	0.000362075	34	46	48	46	80	0	101	0	72	0	107	0	15.7849	16.8632	16.5594
[truncated: 10,175 more rows]
